# Supplementary material for: Predictive control of selective secondary alcohol oxidation of glycerol on NiOOH
Source: Nat Commun. 2022 Oct 4;13:5848. doi: 10.1038/s41467-022-33637-7 (PMC9532427; doi:10.1038/s41467-022-33637-7)
Supplement: Supplementary file 2 — Source Data [file 41467_2022_33637_MOESM2_ESM.xlsx]

## Sheet: Product Distributions (HPLC)
pH 8, 25 mM glycerol
1.52 V vs RHE	1,3-dihydroxyacetone (DHA)			glyceraldehyde (GLAD)			glyceric acid (GLA)			glycolaldehyde (GCAD)			glycolic acid (GCA)			formic acid (FA)			oxalic acid (OA)			hydroxypyruvic acid (HPA)			tartronic acid (TA)
Charge	Concentration (mM)	Faradaic Efficiency	Relative Selectivity	Concentration (mM)	Faradaic Efficiency	Relative Selectivity	Concentration (mM)	Faradaic Efficiency	Relative Selectivity	Concentration (mM)	Faradaic Efficiency	Relative Selectivity	Concentration (mM)	Faradaic Efficiency	Relative Selectivity	Concentration (mM)	Faradaic Efficiency	Relative Selectivity	Concentration (mM)	Faradaic Efficiency	Relative Selectivity	Concentration (mM)	Faradaic Efficiency	Relative Selectivity	Concentration (mM)	Faradaic Efficiency	Relative Selectivity
5.1	0.908212	0.4811	0.707008	0.148713	0.0787767	0.115768	0.0723666	0.0766683	0.0563346	0.0474226	0.0167472	0.0369166	0.0202722	0.0178977	0.0157811	0.036018	0.0254393	0.0280386	0	0	0	0.0515803	0.0819695	0.0401532	0	0	0
9	1.50471	0.451679	0.698855	0.291111	0.0873844	0.135205	0.126821	0.0761374	0.0589014	0.0584664	0.0117001	0.0271543	0.0409789	0.0205014	0.0190324	0.0567241	0.0227029	0.0263451	0.00133475	0.00146908	0.000619914	0.0510291	0.045953	0.0237001	0.0219345	0.0263368	0.0101873
14	2.14663	0.414235	0.672985	0.410547	0.0792232	0.128709	0.209796	0.0809685	0.0657725	0.134216	0.0172664	0.0420776	0.083512	0.0268589	0.0261817	0.0747249	0.0192262	0.0234268	0.00370919	0.00262446	0.00116286	0.107242	0.0620836	0.0336212	0.0193389	0.0149273	0.00606288
18	2.58445	0.387895	0.663388	0.487286	0.0731357	0.125079	0.289267	0.0868307	0.0742501	0.163268	0.0163364	0.0419083	0.11186	0.0279813	0.0287126	0.082444	0.0164985	0.0211621	0.00564116	0.00310445	0.001448	0.144639	0.0651257	0.0371265	0.0269813	0.0161982	0.00692567
pH 9, 25 mM glycerol
1.52 V vs RHE	1,3-dihydroxyacetone (DHA)			glyceraldehyde (GLAD)			glyceric acid (GLA)			glycolaldehyde (GCAD)			glycolic acid (GCA)			formic acid (FA)			oxalic acid (OA)			hydroxypyruvic acid (HPA)			tartronic acid (TA)
Charge	Concentration (mM)	Faradaic Efficiency	Relative Selectivity	Concentration (mM)	Faradaic Efficiency	Relative Selectivity	Concentration (mM)	Faradaic Efficiency	Relative Selectivity	Concentration (mM)	Faradaic Efficiency	Relative Selectivity	Concentration (mM)	Faradaic Efficiency	Relative Selectivity	Concentration (mM)	Faradaic Efficiency	Relative Selectivity	Concentration (mM)	Faradaic Efficiency	Relative Selectivity	Concentration (mM)	Faradaic Efficiency	Relative Selectivity	Concentration (mM)	Faradaic Efficiency	Relative Selectivity
3.25	0.589828	0.490298	0.740704	0.0526967	0.0438044	0.0661763	0.0573724	0.0953823	0.0720481	0.0272314	0.0150908	0.0341971	0.0179348	0.0248473	0.0225224	0.0248685	0.0275627	0.0312297	0.00103164	0.00314436	0.00129553	0.0199652	0.0497886	0.0250722	0.00537862	0.017884	0.00675445
9	1.58618	0.476134	0.736202	0.210459	0.0631746	0.0976812	0.116497	0.0699391	0.0540703	0.0409503	0.00819486	0.0190064	0.0560481	0.0280405	0.0260138	0.0664281	0.0265868	0.0308316	0.00251631	0.00276956	0.00116791	0.0595036	0.0535845	0.0276176	0.015963	0.0191668	0.00740897
18	2.95747	0.443879	0.709301	0.387107	0.0581	0.0928414	0.25065	0.075239	0.0601144	0.0539304	0.0053962	0.0129344	0.162562	0.0406642	0.0389878	0.214078	0.0428406	0.0513432	0.00761544	0.00419094	0.00182644	0.0940282	0.0423374	0.0225512	0.0421137	0.025283	0.0101003
27	4.07955	0.408194	0.69768	0.496806	0.0497097	0.0849632	0.39014	0.0780737	0.0667212	0.0793111	0.0052905	0.0135637	0.288293	0.048077	0.0493035	0.308771	0.0411936	0.0528056	0.0118036	0.00433051	0.00201863	0.13601	0.0408268	0.0232602	0.0566279	0.0226644	0.00968443
37.25	5.09649	0.369626	0.672898	0.706329	0.0512269	0.0932577	0.495393	0.0718573	0.0654075	0.104959	0.00507482	0.0138579	0.464205	0.0561113		0.432163	0.0417906		0.0173733	0.00462004	0.00229383	0.218627	0.0475681	0.0288657	0.0384044	0.0111412	0.00507059
pH 9, 25 mM glycerol
1.57 V vs RHE	1,3-dihydroxyacetone (DHA)			glyceraldehyde (GLAD)			glyceric acid (GLA)			glycolaldehyde (GCAD)			glycolic acid (GCA)			formic acid (FA)			oxalic acid (OA)			hydroxypyruvic acid (HPA)			tartronic acid (TA)
Charge	Concentration (mM)	Faradaic Efficiency	Relative Selectivity	Concentration (mM)	Faradaic Efficiency	Relative Selectivity	Concentration (mM)	Faradaic Efficiency	Relative Selectivity	Concentration (mM)	Faradaic Efficiency	Relative Selectivity	Concentration (mM)	Faradaic Efficiency	Relative Selectivity	Concentration (mM)	Faradaic Efficiency	Relative Selectivity	Concentration (mM)	Faradaic Efficiency	Relative Selectivity	Concentration (mM)	Faradaic Efficiency	Relative Selectivity	Concentration (mM)	Faradaic Efficiency	Relative Selectivity
3.25	0.360917	0.300014	0.685187	0	0	0	0.0570408	0.0948309	0.10829	0.0180096	0.0099804	0.0341905	0.027011	0.0374217	0.0512792	0.047823	0.0530042	0.09079	0.000963448	0.00293653	0.00182907	0.0149779	0.0373514	0.0284349	0	0	0
9	0.986297	0.296062	0.587635	0.191122	0.05737	0.11387	0.0940805	0.0564814	0.0560531	0.095136	0.0190383	0.0566819	0.0916565	0.0458551	0.0546089	0.128313	0.0513551	0.0764486	0.00281952	0.00310328	0.00167987	0.0587437	0.0529003	0.0349994	0.0302499	0.0363211	0.0180228
18	1.85029	0.277706	0.550443	0.389865	0.058514	0.115981	0.217491	0.0652856	0.0647015	0.249377	0.0249523	0.0741872	0.197872	0.0494969	0.0588648	0.270546	0.0541408	0.0804846	0.00551882	0.00303713	0.00164179	0.151395	0.0681675	0.0450384	0.029103	0.017472	0.00865784
27	2.56936	0.257087	0.538056	0.4933	0.0493589	0.103303	0.335916	0.0672224	0.0703449	0.363538	0.0242501	0.0761295	0.336938	0.0561892	0.070559	0.413546	0.0551717	0.0866017	0.00748319	0.00274544	0.00156707	0.222557	0.066806	0.0466061	0.0326258	0.0130579	0.00683224
36	3.14551	0.236051	0.527161	0.613802	0.0460621	0.102868	0.460714	0.0691475	0.0772118	0.397192	0.0198712	0.0665661	0.484434	0.0605897	0.0811871	0.556513	0.0556839	0.0932669	0.0104346	0.00287118	0.00174874	0.226899	0.0510822	0.0380264	0.0713885	0.0214291	0.0119641
45	3.57878	0.214853	0.505407	0.708166	0.0425148	0.100009	0.585127	0.0702564	0.0826335	0.502759	0.0201221	0.0710011	0.634999	0.0635371	0.0896765	0.697316	0.055818	0.0984772	0.0124163	0.0027332	0.00175347	0.327245	0.0589385	0.0462145	0.0341841	0.008209	0.00482759
54	3.91919	0.196074	0.495808	0.842791	0.0421642	0.10662	0.676942	0.0677338	0.0856384	0.452788	0.0151018	0.0572813	0.793104	0.0661307	0.100334	0.837039	0.0558352	0.105892	0.0101387	0.00185985	0.00128263	0.291626	0.0437695	0.0368929	0.0810331	0.0162161	0.0102513
67.54	4.22386	0.168953	0.468649	0.868838	0.0347532	0.0963999	0.852775	0.0682215	0.0946177	0.556842	0.014849	0.0617831	1.02612	0.0684076	0.113851	1.0686	0.0569918	0.118565	0.00988947	0.00145044	0.00109726	0.338352	0.0406019	0.037541	0.0675632	0.01081	0.00749632
pH 9, 25 mM glycerol
1.62 V vs RHE	1,3-dihydroxyacetone (DHA)			glyceraldehyde (GLAD)			glyceric acid (GLA)			glycolaldehyde (GCAD)			glycolic acid (GCA)			formic acid (FA)			oxalic acid (OA)			hydroxypyruvic acid (HPA)			tartronic acid (TA)
Charge	Concentration (mM)	Faradaic Efficiency	Relative Selectivity	Concentration (mM)	Faradaic Efficiency	Relative Selectivity	Concentration (mM)	Faradaic Efficiency	Relative Selectivity	Concentration (mM)	Faradaic Efficiency	Relative Selectivity	Concentration (mM)	Faradaic Efficiency	Relative Selectivity	Concentration (mM)	Faradaic Efficiency	Relative Selectivity	Concentration (mM)	Faradaic Efficiency	Relative Selectivity	Concentration (mM)	Faradaic Efficiency	Relative Selectivity	Concentration (mM)	Faradaic Efficiency	Relative Selectivity
3.25	0.277648	0.230797	0.551926	0	0	0	0.0503303	0.0836746	0.100049	0.0293554	0.0162679	0.0583545	0.0350343	0.0485375	0.0696433	0.0554535	0.0614614	0.110234	0.00132415	0.00403592	0.00263222	0.0539079	0.134434	0.107161	0	0	0
9	0.729556	0.218995	0.537416	0.0887105	0.0266287	0.0653472	0.112269	0.067401	0.0827013	0.0635828	0.012724	0.0468372	0.106791	0.0534267	0.0786659	0.145928	0.0584054	0.107496	0.00384053	0.00422705	0.00282906	0.0759422	0.068388	0.0559416	0.030906	0.037109	0.0227664
18	1.3324	0.199977	0.486566	0.244677	0.0367231	0.0893512	0.192605	0.0578153	0.0703354	0.219241	0.0219369	0.0800623	0.234644	0.0586954	0.0856873	0.297322	0.0594992	0.108576	0.00816873	0.00449543	0.00298305	0.164453	0.0740471	0.0600549	0.0448649	0.0269347	0.0163838
27	1.83192	0.183299	0.462898	0.350767	0.0350973	0.0886334	0.295403	0.0591153	0.0746438	0.35099	0.023413	0.0886897	0.366281	0.0610825	0.0925534	0.44066	0.0587891	0.111348	0.0127796	0.0046886	0.00322921	0.257047	0.0771593	0.0649518	0.0516565	0.0206747	0.0130528
36.5	2.2859	0.169193	0.444553	0.445381	0.0329653	0.0866161	0.405777	0.0600679	0.078914	0.474388	0.0234082	0.0922571	0.517322	0.0638168	0.100607	0.595853	0.0588035	0.115879	0.0158258	0.00429499	0.00307774	0.337968	0.0750449	0.0657266	0.0636053	0.0188312	0.0123697
45	2.59802	0.155973	0.427835	0.567854	0.0340912	0.0935124	0.471278	0.0565865	0.0776087	0.557829	0.0223262	0.0918616	0.655363	0.0655746	0.107923	0.724909	0.0580266	0.119376	0.0214796	0.00472829	0.0035372	0.413353	0.0744471	0.0680697	0.0624063	0.0149863	0.0102769
54	2.8957	0.14487	0.419365	0.578355	0.0289347	0.0837594	0.571637	0.0571971	0.0827865	0.620508	0.0206957	0.0898642	0.802058	0.0668773	0.116157	0.879374	0.0586592	0.127354	0.0211017	0.0038709	0.00305602	0.464552	0.0697236	0.0672781	0.0716691	0.0143422	0.0103794
67.54	3.2111	0.128443	0.408066	0.657576	0.0263028	0.0835646	0.68252	0.0546012	0.0867346	0.640964	0.0170922	0.0814536	0.985757	0.0657166	0.12527	1.06731	0.0569227	0.135634	0.0234036	0.00343251	0.00297413	0.496786	0.0596139	0.0631315	0.103651	0.0165841	0.013172
pH 10, 25 mM glycerol
1.49 V vs RHE	1,3-dihydroxyacetone (DHA)			glyceraldehyde (GLAD)			glyceric acid (GLA)			glycolaldehyde (GCAD)			glycolic acid (GCA)			formic acid (FA)			oxalic acid (OA)			hydroxypyruvic acid (HPA)			tartronic acid (TA)
Charge	Concentration (mM)	Faradaic Efficiency	Relative Selectivity	Concentration (mM)	Faradaic Efficiency	Relative Selectivity	Concentration (mM)	Faradaic Efficiency	Relative Selectivity	Concentration (mM)	Faradaic Efficiency	Relative Selectivity	Concentration (mM)	Faradaic Efficiency	Relative Selectivity	Concentration (mM)	Faradaic Efficiency	Relative Selectivity	Concentration (mM)	Faradaic Efficiency	Relative Selectivity	Concentration (mM)	Faradaic Efficiency	Relative Selectivity	Concentration (mM)	Faradaic Efficiency	Relative Selectivity
3.25	0.540017	0.448892	0.661447	0.0506855	0.0421326	0.0620829	0.049842	0.0828628	0.0610497	0.0403556	0.0223639	0.0494301	0.0312668	0.0433179	0.0382976	0.059484	0.0659286	0.0728598	0.00282851	0.00862113	0.00346454	0.041938	0.104584	0.0513684	0	0	0
9.1	1.54708	0.459293	0.669281	0.212623	0.0631228	0.0919824	0.139644	0.0829145	0.0604113	0.0615341	0.0121787	0.0266201	0.081879	0.0405133	0.0354215	0.1803	0.071369	0.077999	0.0111019	0.012085	0.00480278	0.0398411	0.0354837	0.0172356	0.0375545	0.0445963	0.0162464
18	2.95076	0.442873	0.639897	0.51048	0.0766167	0.110702	0.255737	0.0767659	0.0554586	0.152593	0.0152682	0.0330911	0.220702	0.0552077	0.047861	0.346068	0.069254	0.0750477	0.0223322	0.0122899	0.00484293	0.0947485	0.0426618	0.020547	0.0578872	0.0347526	0.0125533
27	4.16066	0.416309	0.635334	0.565808	0.0566139	0.0863992	0.434124	0.0868757	0.066291	0.20026	0.0133585	0.0305798	0.413327	0.0689282	0.0631152	0.534031	0.0712457	0.0815467	0.0349711	0.0128302	0.0053401	0.18064	0.0542236	0.0275838	0.0249529	0.00998702	0.00381033
pH 10, 25 mM glycerol
1.52 V vs RHE	1,3-dihydroxyacetone (DHA)			glyceraldehyde (GLAD)			glyceric acid (GLA)			glycolaldehyde (GCAD)			glycolic acid (GCA)			formic acid (FA)			oxalic acid (OA)			hydroxypyruvic acid (HPA)			tartronic acid (TA)
Charge	Concentration (mM)	Faradaic Efficiency	Relative Selectivity	Concentration (mM)	Faradaic Efficiency	Relative Selectivity	Concentration (mM)	Faradaic Efficiency	Relative Selectivity	Concentration (mM)	Faradaic Efficiency	Relative Selectivity	Concentration (mM)	Faradaic Efficiency	Relative Selectivity	Concentration (mM)	Faradaic Efficiency	Relative Selectivity	Concentration (mM)	Faradaic Efficiency	Relative Selectivity	Concentration (mM)	Faradaic Efficiency	Relative Selectivity	Concentration (mM)	Faradaic Efficiency	Relative Selectivity
3.25	0.428318	0.356041	0.601401	0.0905338	0.0752567	0.127119	0.0429771	0.0714499	0.0603442	0.0024311	0.00134724	0.00341351	0.0335911	0.046538	0.0471653	0.0813961	0.0902146	0.114288	0.0036042	0.0109854	0.00506066	0.0240907	0.0600767	0.0338258	0.00525802	0.017483	0.00738279
9	1.22911	0.368948	0.595622	0.235649	0.0707362	0.114195	0.127352	0.0764558	0.0617144	0.0412201	0.00824885	0.0199752	0.101386	0.0507226	0.0491313	0.213365	0.0853961	0.103396	0.0118225	0.0130124	0.00572915	0.103667	0.0933546	0.0502366	0	0	0
18	2.3539	0.353292	0.604574	0.359778	0.0539983	0.0924051	0.260603	0.0782265	0.066933	0.0686468	0.0068687	0.0176312	0.240991	0.0602831	0.0618961	0.420496	0.0841485	0.108	0.0213775	0.0117645	0.00549059	0.144204	0.0649296	0.0370371	0.0234878	0.0141009	0.0060326
28.25	3.60069	0.344338	0.595558	0.559128	0.0534701	0.0924804	0.401933	0.0768746	0.0664801	0.144099	0.00918693	0.0238342	0.421527	0.0671852	0.0697211	0.658959	0.0840226	0.108993	0.0344869	0.0120928	0.00570418	0.15509	0.0444944	0.0256521	0.0699959	0.0267752	0.0115774
36	4.43259	0.332639	0.597105	0.603819	0.0453129	0.0813393	0.545257	0.0818364	0.0734505	0.125359	0.00627161	0.0168868	0.562739	0.0703835	0.0758054	0.830851	0.0831337	0.111922	0.0451676	0.0124284	0.00608443	0.218829	0.0492654	0.0294781	0.0588534	0.0176664	0.00792803
43.3	5.0814	0.317039	0.589193	0.660054	0.0411822	0.0765339	0.627625	0.0783177	0.0727737	0.156914	0.00652679	0.0181943	0.717739	0.0746354	0.0832225	1.00118	0.0832879	0.116088	0.0595409	0.0136212	0.00690382	0.248718	0.0465542	0.0288391	0.0711646	0.0177605	0.00825161
55	5.95267	0.292393	0.582381	0.618342	0.0303727	0.0604957	0.826361	0.0811811	0.0808473	0.15817	0.00517951	0.0154747	0.968482	0.0792858	0.0947518	1.24849	0.0817672	0.122147	0.0825575	0.014869	0.00807704	0.267923	0.0394809	0.0262124	0.0982601	0.019306	0.00961332
pH 10, 25 mM glycerol
1.55 V vs RHE	1,3-dihydroxyacetone (DHA)			glyceraldehyde (GLAD)			glyceric acid (GLA)			glycolaldehyde (GCAD)			glycolic acid (GCA)			formic acid (FA)			oxalic acid (OA)			hydroxypyruvic acid (HPA)			tartronic acid (TA)
Charge	Concentration (mM)	Faradaic Efficiency	Relative Selectivity	Concentration (mM)	Faradaic Efficiency	Relative Selectivity	Concentration (mM)	Faradaic Efficiency	Relative Selectivity	Concentration (mM)	Faradaic Efficiency	Relative Selectivity	Concentration (mM)	Faradaic Efficiency	Relative Selectivity	Concentration (mM)	Faradaic Efficiency	Relative Selectivity	Concentration (mM)	Faradaic Efficiency	Relative Selectivity	Concentration (mM)	Faradaic Efficiency	Relative Selectivity	Concentration (mM)	Faradaic Efficiency	Relative Selectivity
3.25	0.32088	0.266733	0.52692	0.0684392	0.0568904	0.112385	0.0485626	0.0807358	0.079745	0.0358784	0.0198828	0.0589162	0.0245634	0.0340307	0.0403357	0.0716491	0.0794116	0.117656	0.00251571	0.00766772	0.00413106	0.0364851	0.0909852	0.0599124	0	0	0
9	0.791013	0.237443	0.538731	0.153576	0.0460997	0.104595	0.115743	0.0694864	0.0788285	0.0845706	0.016924	0.0575981	0.075228	0.037636	0.0512352	0.172638	0.0690958	0.117578	0.00656122	0.00722156	0.00446862	0.0635511	0.0572295	0.0432825	0.00540735	0.00649262	0.00368276
18	1.5135	0.227158	0.542918	0.336523	0.050508	0.120716	0.196497	0.0589836	0.0704867	0.113191	0.0113257	0.0406033	0.164852	0.0412371	0.059135	0.332273	0.0664935	0.119192	0.0137688	0.00757728	0.0049391	0.0945484	0.0425717	0.033916	0.0225642	0.0135465	0.00809414
27	2.28363	0.228497	0.518947	0.533742	0.0534055	0.121291	0.32079	0.0641955	0.0728982	0.207973	0.013873	0.047261	0.309538	0.0516198	0.0703413	0.565197	0.0754038	0.128439	0.0180044	0.00660546	0.00409142	0.135247	0.0405978	0.0307343	0.0263874	0.0105612	0.00599645
36	2.88865	0.216775	0.494174	0.706693	0.053033	0.120897	0.45453	0.0682194	0.0777584	0.288611	0.014439	0.0493739	0.479715	0.0599995	0.082067	0.818579	0.0819058	0.140038	0.0205614	0.00565771	0.00351754	0.152764	0.0343919	0.026134	0.0353082	0.0105986	0.00604033
45.5	3.44077	0.204297	0.480319	0.780266	0.0463286	0.108922	0.603599	0.0716778	0.0842601	0.363743	0.0143983	0.0507772	0.651848	0.0645062	0.0909955	1.0847	0.0858726	0.15142	0.0232701	0.00506613	0.00324842	0.169254	0.0301486	0.0236273	0.0460668	0.0109409	0.00643075
55	3.94712	0.193881	0.475739	0.834109	0.0409711	0.100534	0.748235	0.073506	0.0901832	0.341685	0.011189	0.0411827	0.822421	0.0673284	0.0991248	1.32479	0.0867642	0.159674	0.0287654	0.0051808	0.00346703	0.20058	0.0295573	0.0241756	0.0491167	0.00965037	0.00591993
pH 10, 25 mM glycerol
1.62 V vs RHE	1,3-dihydroxyacetone (DHA)			glyceraldehyde (GLAD)			glyceric acid (GLA)			glycolaldehyde (GCAD)			glycolic acid (GCA)			formic acid (FA)			oxalic acid (OA)			hydroxypyruvic acid (HPA)			tartronic acid (TA)
Charge	Concentration (mM)	Faradaic Efficiency	Relative Selectivity	Concentration (mM)	Faradaic Efficiency	Relative Selectivity	Concentration (mM)	Faradaic Efficiency	Relative Selectivity	Concentration (mM)	Faradaic Efficiency	Relative Selectivity	Concentration (mM)	Faradaic Efficiency	Relative Selectivity	Concentration (mM)	Faradaic Efficiency	Relative Selectivity	Concentration (mM)	Faradaic Efficiency	Relative Selectivity	Concentration (mM)	Faradaic Efficiency	Relative Selectivity	Concentration (mM)	Faradaic Efficiency	Relative Selectivity
3.25	0.247231	0.205512	0.505799	0.0209101	0.0173816	0.042779	0.0449177	0.0746762	0.0918952	0.032881	0.0182216	0.0672697	0.0379003	0.0525081	0.0775386	0.0863726	0.0957303	0.176706	0.00308649	0.00940742	0.00631451	0.0154939	0.0386382	0.0316983	0	0	0
9	0.644617	0.193498	0.454908	0.154945	0.0465107	0.109345	0.10488	0.0629651	0.0740143	0.0639028	0.012788	0.0450964	0.106017	0.0530394	0.0748163	0.238752	0.0955568	0.168488	0.00789191	0.00868618	0.00556934	0.0902387	0.0812624	0.0636817	0.00578293	0.00694358	0.00408103
18	1.2443	0.186754	0.455785	0.291477	0.0437472	0.106768	0.189524	0.0568904	0.0694222	0.139647	0.0139729	0.0511524	0.225023	0.0562886	0.0824254	0.43454	0.0869589	0.159171	0.017715	0.00974895	0.00648897	0.16251	0.0731722	0.059527	0.0252807	0.0151773	0.00926029
27	1.77909	0.178013	0.446993	0.397809	0.0398042	0.0999488	0.274833	0.0549988	0.0690513	0.194773	0.0129925	0.0489364	0.352059	0.0587109	0.0884542	0.685246	0.0914195	0.172167	0.0270102	0.00990954	0.00678626	0.225421	0.067666	0.0566366	0.043889	0.0175659	0.011027
36	2.26826	0.170219	0.450051	0.438853	0.0329332	0.0870737	0.374699	0.0562378	0.0743449	0.216469	0.0108298	0.0429501	0.477548	0.0597285	0.0947513	0.883195	0.0883712	0.175237	0.0361495	0.00994692	0.00717249	0.300178	0.0675795	0.0595588	0.0446608	0.0134061	0.00886124
45	2.70237	0.162237	0.44362	0.513157	0.0308074	0.0842397	0.448811	0.0538888	0.0736767	0.27412	0.0109712	0.0449995	0.616083	0.0616444	0.101136	1.09166	0.0873841	0.179207	0.045621	0.0100425	0.00748914	0.295181	0.0531637	0.0484569	0.104624	0.0251246	0.0171751
54	3.09143	0.154662	0.435106	0.605378	0.0302866	0.0852044	0.516257	0.0516559	0.0726609	0.324956	0.0108382	0.0457362	0.751153	0.0626327	0.105722	1.27458	0.0850214	0.179391	0.0545297	0.010003	0.00767482	0.411062	0.0616954	0.0578552	0.07567	0.0151429	0.0106502
67.54	3.586	0.143439	0.425786	0.617613	0.0247043	0.0733327	0.636525	0.0509217	0.0755783	0.441055	0.0117614	0.052369	0.954781	0.0636516	0.113367	1.53794	0.0820226	0.182608	0.0678753	0.00995497	0.00805922	0.488659	0.0586387	0.0580213	0.0916283	0.0146604	0.0108795
pH 11, 25 mM glycerol
1.48 V vs RHE	1,3-dihydroxyacetone (DHA)			glyceraldehyde (GLAD)			glyceric acid (GLA)			glycolaldehyde (GCAD)			glycolic acid (GCA)			formic acid (FA)			oxalic acid (OA)			hydroxypyruvic acid (HPA)			tartronic acid (TA)
Charge	Concentration (mM)	Faradaic Efficiency	Relative Selectivity	Concentration (mM)	Faradaic Efficiency	Relative Selectivity	Concentration (mM)	Faradaic Efficiency	Relative Selectivity	Concentration (mM)	Faradaic Efficiency	Relative Selectivity	Concentration (mM)	Faradaic Efficiency	Relative Selectivity	Concentration (mM)	Faradaic Efficiency	Relative Selectivity	Concentration (mM)	Faradaic Efficiency	Relative Selectivity	Concentration (mM)	Faradaic Efficiency	Relative Selectivity	Concentration (mM)	Faradaic Efficiency	Relative Selectivity
3.25	0.29675	0.246675	0.375156	0.134293	0.111631	0.169775	0.0679797	0.113017	0.0859411	0.0844985	0.0468265	0.106824	0.0320914	0.0444602	0.0405705	0.158436	0.175601	0.200297	0.00602559	0.0183656	0.00761766	0	0	0	0.01093	0.0363425	0.0138179
9	0.91018	0.273214	0.416074	0.296205	0.0889136	0.135406	0.210933	0.126634	0.0964244	0.174605	0.0349415	0.079818	0.115215	0.0576411	0.0526686	0.427299	0.17102	0.195333	0.02002	0.0220349	0.00915183	0.0171512	0.0154451	0.00784041	0.0159348	0.0191329	0.00728433
18	1.66243	0.249511	0.394908	0.575451	0.0863681	0.136697	0.376626	0.113054	0.089467	0.305451	0.030563	0.0725593	0.299398	0.0748933	0.0711215	0.890048	0.178114	0.211429	0.046333	0.0254981	0.0110063	0.0450758	0.020296	0.0107077	0.00885435	0.00531572	0.00210334
pH 11, 25 mM glycerol
1.52 V vs RHE	1,3-dihydroxyacetone (DHA)			glyceraldehyde (GLAD)			glyceric acid (GLA)			glycolaldehyde (GCAD)			glycolic acid (GCA)			formic acid (FA)			oxalic acid (OA)			hydroxypyruvic acid (HPA)			tartronic acid (TA)
Charge	Concentration (mM)	Faradaic Efficiency	Relative Selectivity	Concentration (mM)	Faradaic Efficiency	Relative Selectivity	Concentration (mM)	Faradaic Efficiency	Relative Selectivity	Concentration (mM)	Faradaic Efficiency	Relative Selectivity	Concentration (mM)	Faradaic Efficiency	Relative Selectivity	Concentration (mM)	Faradaic Efficiency	Relative Selectivity	Concentration (mM)	Faradaic Efficiency	Relative Selectivity	Concentration (mM)	Faradaic Efficiency	Relative Selectivity	Concentration (mM)	Faradaic Efficiency	Relative Selectivity
3.4	0.239838	0.190571	0.32861	0.11878	0.0943804	0.162744	0.0752487	0.119583	0.103101	0.064888	0.0343726	0.0889051	0.0381932	0.0505794	0.0523298	0.170951	0.181112	0.234225	0.00695863	0.0202737	0.00953424	0.00969269	0.0231049	0.0132803	0.005307	0.0168674	0.00727129
9.15	0.707298	0.208833	0.317691	0.419719	0.123924	0.188522	0.175332	0.103535	0.0787526	0.204509	0.0402548	0.0918575	0.126606	0.0623019	0.0568668	0.530369	0.208792	0.238221	0.0209993	0.0227338	0.00943207	0.0234976	0.0208134	0.0105542	0.0180393	0.0213047	0.00810254
18	1.3324	0.199976	0.319608	0.707901	0.106247	0.169807	0.369115	0.110799	0.0885412	0.297583	0.0297757	0.0713825	0.285114	0.0713201	0.0683914	1.05687	0.211498	0.253516	0.0455899	0.0250891	0.0109358	0.0480906	0.0216534	0.0115357	0.0261889	0.0157225	0.00628204
27	1.92892	0.193005	0.32345	0.81981	0.082029	0.13747	0.597264	0.119523	0.100152	0.395798	0.026402	0.0663692	0.455172	0.0759063	0.0763253	1.60242	0.213782	0.268702	0.0754511	0.0276816	0.012652	0.0361161	0.0108412	0.00605612	0.0526232	0.0210616	0.0088241
36	2.48804	0.186712	0.321198	1.00544	0.0754518	0.129799	0.757345	0.113668	0.097771	0.508707	0.0254502	0.0656726	0.628905	0.0786592	0.0811898	2.12669	0.212794	0.27455	0.112638	0.0309935	0.0145412	0.0976314	0.0219799	0.0126039	0.0207181	0.00621907	0.00267465
pH 11, 25 mM glycerol
1.57 V vs RHE	1,3-dihydroxyacetone (DHA)			glyceraldehyde (GLAD)			glyceric acid (GLA)			glycolaldehyde (GCAD)			glycolic acid (GCA)			formic acid (FA)			oxalic acid (OA)			hydroxypyruvic acid (HPA)			tartronic acid (TA)
Charge	Concentration (mM)	Faradaic Efficiency	Relative Selectivity	Concentration (mM)	Faradaic Efficiency	Relative Selectivity	Concentration (mM)	Faradaic Efficiency	Relative Selectivity	Concentration (mM)	Faradaic Efficiency	Relative Selectivity	Concentration (mM)	Faradaic Efficiency	Relative Selectivity	Concentration (mM)	Faradaic Efficiency	Relative Selectivity	Concentration (mM)	Faradaic Efficiency	Relative Selectivity	Concentration (mM)	Faradaic Efficiency	Relative Selectivity	Concentration (mM)	Faradaic Efficiency	Relative Selectivity
3.25	0.15187	0.126243	0.282206	0.0540539	0.0449326	0.100443	0.060183	0.100055	0.111832	0.033858	0.0187631	0.062915	0.0330012	0.0457206	0.0613229	0.178269	0.197583	0.33126	0.00781565	0.0238216	0.0145231	0.0191034	0.0476395	0.0354981	0	0	0
9	0.417488	0.12532	0.259766	0.25526	0.0766227	0.158826	0.15619	0.0937691	0.0971835	0.119486	0.0239113	0.0743459	0.0976941	0.0488756	0.0607864	0.495077	0.198147	0.308043	0.0226402	0.0249188	0.014087	0.0237362	0.0213751	0.014769	0.0195981	0.0235315	0.0121942
18	0.851153	0.127748	0.26041	0.527121	0.0791144	0.161273	0.298031	0.0894616	0.0911827	0.246491	0.0246635	0.075414	0.220592	0.0551804	0.0674903	0.983734	0.196862	0.300974	0.0460784	0.025358	0.0140977	0.0889407	0.0400467	0.0272114	0.00636443	0.00382089	0.0019472
27	1.28762	0.128837	0.263518	0.74816	0.0748598	0.153115	0.435047	0.0870604	0.089035	0.407384	0.0271749	0.0833736	0.351099	0.0585508	0.0718546	1.46199	0.195045	0.299204	0.0719915	0.0264123	0.0147335	0.0961315	0.0288563	0.0196739	0.0268353	0.0107404	0.005492
36	1.6794	0.126029	0.262791	0.885649	0.0664625	0.138585	0.5831	0.0875162	0.0912428	0.58932	0.0294832	0.0922161	0.472466	0.0590928	0.0739309	1.91913	0.192026	0.300304	0.0987365	0.0271684	0.0154502	0.144346	0.0324969	0.0225872	0.0184847	0.00554867	0.00289247
45	2.05723	0.123506	0.269273	1.05816	0.0635267	0.138504	0.711725	0.0854569	0.0931584	0.55816	0.0223395	0.0730582	0.59237	0.0592717	0.077536	2.34946	0.188066	0.307523	0.13025	0.0286718	0.0170486	0.16547	0.029802	0.0216585	0.0171195	0.00411109	0.00224079
54	2.4078	0.120461	0.271741	1.16903	0.0584855	0.131934	0.835192	0.0835681	0.0942584	0.585649	0.0195331	0.0660954	0.725681	0.0605088	0.0818992	2.7922	0.186255	0.315123	0.160854	0.0295072	0.0181537	0.125954	0.0189042	0.014215	0.0583082	0.0116685	0.00658057
67.54	2.91094	0.116437	0.276686	1.20262	0.0481044	0.114309	1.04629	0.0837023	0.09945	0.613911	0.0163708	0.0583526	0.907229	0.0604815	0.0862326	3.41615	0.182193	0.324707	0.213195	0.0312684	0.0202643	0.164781	0.0197736	0.0156626	0.0456127	0.00729798	0.00433551
pH 12, 25 mM glycerol
1.48 V vs RHE	1,3-dihydroxyacetone (DHA)			glyceraldehyde (GLAD)			glyceric acid (GLA)			glycolaldehyde (GCAD)			glycolic acid (GCA)			formic acid (FA)			oxalic acid (OA)			hydroxypyruvic acid (HPA)			tartronic acid (TA)
Charge	Concentration (mM)	Faradaic Efficiency	Relative Selectivity	Concentration (mM)	Faradaic Efficiency	Relative Selectivity	Concentration (mM)	Faradaic Efficiency	Relative Selectivity	Concentration (mM)	Faradaic Efficiency	Relative Selectivity	Concentration (mM)	Faradaic Efficiency	Relative Selectivity	Concentration (mM)	Faradaic Efficiency	Relative Selectivity	Concentration (mM)	Faradaic Efficiency	Relative Selectivity	Concentration (mM)	Faradaic Efficiency	Relative Selectivity	Concentration (mM)	Faradaic Efficiency	Relative Selectivity
3.25	0.0651232	0.054134	0.0934953	0.130232	0.108256	0.186969	0.0613037	0.101918	0.0880117	0.0561195	0.0310997	0.080569	0.0363026	0.0502946	0.0521185	0.334128	0.370328	0.479697	0.0133309	0.0406318	0.0191388	0	0	0	0	0	0
9	0.223289	0.0670258	0.108467	0.281574	0.0845216	0.13678	0.231123	0.138755	0.112273	0.236489	0.0473255	0.114879	0.132493	0.0662855	0.0643613	0.905669	0.36248	0.439947	0.0350753	0.0386054	0.0170385	0.0104196	0.00938316	0.00506155	0.00245624	0.00294921	0.00119317
18	0.434651	0.0652358	0.106215	0.559	0.083899	0.136602	0.344303	0.103351	0.084137	0.502127	0.0502421	0.122704	0.274736	0.0687242	0.0671371	1.87717	0.375653	0.458722	0.071653	0.0394322	0.0175098	0.0285283	0.0128452	0.00697144	0	0	0
27	0.57276	0.0573095	0.0960305	0.711901	0.0712317	0.119359	0.502629	0.100585	0.0842723	0.685761	0.0457441	0.114977	0.404757	0.0674989	0.0678627	2.94708	0.393174	0.494116	0.11628	0.0426608	0.0194958	0.023183	0.00695897	0.00388693	0	0	0
36	0.704132	0.0528408	0.0925476	0.792085	0.0594411	0.104108	0.648764	0.0973716	0.0852704	0.782542	0.03915	0.102853	0.508116	0.0635516	0.0667842	3.99065	0.399299	0.524512	0.163883	0.0450943	0.02154	0.00745124	0.00167751	0.000979354	0.0106937	0.00320997	0.00140552
45	0.797323	0.0478674	0.085017	0.919548	0.0552052	0.0980497	0.777482	0.0933525	0.0829015	0.987271	0.0395139	0.105271	0.613171	0.061353	0.0653813	5.05075	0.404296	0.538551	0.217367	0.0478487	0.0231774	0	0	0	0.0154817	0.00371778	0.00165078
pH 12, 25 mM glycerol
1.52 V vs RHE	1,3-dihydroxyacetone (DHA)			glyceraldehyde (GLAD)			glyceric acid (GLA)			glycolaldehyde (GCAD)			glycolic acid (GCA)			formic acid (FA)			oxalic acid (OA)			hydroxypyruvic acid (HPA)			tartronic acid (TA)
Charge	Concentration (mM)	Faradaic Efficiency	Relative Selectivity	Concentration (mM)	Faradaic Efficiency	Relative Selectivity	Concentration (mM)	Faradaic Efficiency	Relative Selectivity	Concentration (mM)	Faradaic Efficiency	Relative Selectivity	Concentration (mM)	Faradaic Efficiency	Relative Selectivity	Concentration (mM)	Faradaic Efficiency	Relative Selectivity	Concentration (mM)	Faradaic Efficiency	Relative Selectivity	Concentration (mM)	Faradaic Efficiency	Relative Selectivity	Concentration (mM)	Faradaic Efficiency	Relative Selectivity
3.25	0.0882313	0.0733427	0.12559	0.0698411	0.0580558	0.099413	0.0602488	0.100164	0.0857591	0.0929137	0.05149	0.132255	0.0408504	0.0565952	0.0581472	0.326264	0.361612	0.464411	0.0098556	0.0300392	0.0140286	0.0143294	0.0357341	0.0203967	0	0	0
9	0.214879	0.0645014	0.115806	0.279097	0.0837781	0.150415	0.164583	0.0988077	0.0886996	0.175419	0.0351044	0.0945396	0.108692	0.0543779	0.058578	0.868604	0.347645	0.468121	0.0304167	0.033478	0.0163926	0.0130766	0.0117758	0.00704742	0.000744016	0.000893341	0.000400976
18	0.422197	0.0633666	0.115031	0.559058	0.0839078	0.15232	0.326918	0.0981328	0.0890718	0.367863	0.0368079	0.100228	0.231072	0.0578018	0.0629577	1.67703	0.335602	0.456922	0.0598474	0.0329353	0.016306	0.0152229	0.00685429	0.0041476	0.0110686	0.00664503	0.00301573
27	0.666485	0.0666875	0.121619	0.856299	0.0856801	0.156256	0.464306	0.0929155	0.0847254	0.496459	0.0331166	0.0905926	0.362101	0.0603854	0.0660753	2.50302	0.333931	0.456745	0.09397	0.0344758	0.0171474	0.0184533	0.00553922	0.00336731	0.0190303	0.00761659	0.00347261
36	0.850597	0.0638321	0.120504	0.955093	0.0716739	0.135308	0.637965	0.0957508	0.0903805	0.552706	0.0276515	0.0783018	0.476638	0.0596146	0.0675253	3.39372	0.33957	0.480787	0.138334	0.0380642	0.0195978	0.0536132	0.01207	0.00759538	0	0	0
45	1.07324	0.064432	0.125107	1.04233	0.0625762	0.121504	0.811367	0.097421	0.0945809	0.620132	0.0248198	0.0722887	0.583788	0.058413	0.0680521	4.19762	0.336006	0.489316	0.181087	0.0398624	0.0211093	0.0689864	0.0124248	0.00804173	0	0	0
54	1.27368	0.0637211	0.125307	1.16864	0.0584659	0.114973	0.944196	0.0944749	0.0928919	0.771958	0.025747	0.0759468	0.72037	0.0600659	0.0708714	5.00023	0.333544	0.491932	0.224839	0.0412446	0.0221201	0.0433253	0.0065026	0.00426243	0.017234	0.00344882	0.00169552
67.54	1.58017	0.0632064	0.129821	1.2275	0.0490997	0.100847	1.15985	0.092787	0.0952883	0.83955	0.0223878	0.0689741	0.895213	0.0596804	0.0735471	6.10836	0.325777	0.501839	0.295882	0.0433957	0.0243085	0.0380942	0.00457126	0.00312966	0.0273373	0.00437393	0.00224592
pH 12, 25 mM glycerol
1.57 V vs RHE	1,3-dihydroxyacetone (DHA)			glyceraldehyde (GLAD)			glyceric acid (GLA)			glycolaldehyde (GCAD)			glycolic acid (GCA)			formic acid (FA)			oxalic acid (OA)			hydroxypyruvic acid (HPA)			tartronic acid (TA)
Charge	Concentration (mM)	Faradaic Efficiency	Relative Selectivity	Concentration (mM)	Faradaic Efficiency	Relative Selectivity	Concentration (mM)	Faradaic Efficiency	Relative Selectivity	Concentration (mM)	Faradaic Efficiency	Relative Selectivity	Concentration (mM)	Faradaic Efficiency	Relative Selectivity	Concentration (mM)	Faradaic Efficiency	Relative Selectivity	Concentration (mM)	Faradaic Efficiency	Relative Selectivity	Concentration (mM)	Faradaic Efficiency	Relative Selectivity	Concentration (mM)	Faradaic Efficiency	Relative Selectivity
3.25	0.0614142	0.0510509	0.110436	0.0119804	0.00995875	0.0215434	0.0770601	0.128113	0.138571	0.0544746	0.0301882	0.0979576	0.0295565	0.0409484	0.0531493	0.298997	0.331391	0.537664	0.0130029	0.0396321	0.0233822	0.00961835	0.0239859	0.0172959	0	0	0
9	0.192733	0.0578536	0.104946	0.309246	0.0928282	0.16839	0.157969	0.0948371	0.0860169	0.181471	0.0363154	0.0988137	0.105287	0.0526744	0.0573305	0.811499	0.324789	0.441874	0.032715	0.0360076	0.0178138	0.0455733	0.04104	0.0248154	0	0	0
18	0.360757	0.0541452	0.101003	0.459498	0.068965	0.128648	0.316858	0.0951132	0.0887127	0.414569	0.0414812	0.116069	0.221897	0.0555068	0.0621259	1.68702	0.337602	0.472326	0.067896	0.0373647	0.0190092	0.0431704	0.019438	0.0120867	6.78073e-05	4.07082e-05	1.89844e-05
27	0.545838	0.0546157	0.10268	0.819073	0.0819553	0.15408	0.401847	0.0804164	0.0755932	0.515978	0.0344187	0.0970631	0.337996	0.0563657	0.063582	2.54095	0.338992	0.47799	0.11061	0.0405807	0.0208073	0.0186146	0.00558765	0.00350168	0.0249995	0.0100056	0.00470277
36	0.736085	0.0552387	0.106062	0.910734	0.068345	0.131227	0.558715	0.0838563	0.0805046	0.682329	0.0341364	0.098316	0.456462	0.0570912	0.0657711	3.38523	0.338721	0.487774	0.154837	0.0426051	0.0223103	0.0351352	0.00791004	0.00506258	0.0206379	0.00619499	0.00297369
45	0.846834	0.0508398	0.099807	1.08615	0.0652074	0.128013	0.711751	0.0854601	0.0838863	0.780971	0.0312571	0.0920445	0.543556	0.0543874	0.064063	4.26218	0.341174	0.502336	0.205381	0.0452103	0.024206	0.0222446	0.00400638	0.00262173	0.0256399	0.00615718	0.00302189
54	0.988116	0.0494347	0.0995235	1.20914	0.0604925	0.121785	0.814938	0.0815414	0.0820809	0.889903	0.0296808	0.0896315	0.649283	0.0541386	0.0653961	5.07126	0.338282	0.510779	0.251303	0.0460992	0.0253113	0.0255794	0.00383916	0.00257637	0.0289464	0.00579266	0.00291549
67.54	1.26356	0.0505422	0.106486	1.21065	0.0484258	0.102027	1.00396	0.0803164	0.0846079	1.0135	0.0270264	0.0854115	0.791452	0.052763	0.0666988	6.18819	0.330034	0.521503	0.325479	0.0477365	0.0274294	0.0357675	0.00429206	0.00301427	0.0334937	0.00535895	0.00282264
pH 13, 25 mM glycerol
1.52 V vs RHE	1,3-dihydroxyacetone (DHA)			glyceraldehyde (GLAD)			glyceric acid (GLA)			glycolaldehyde (GCAD)			glycolic acid (GCA)			formic acid (FA)			oxalic acid (OA)			hydroxypyruvic acid (HPA)			tartronic acid (TA)
Charge	Concentration (mM)	Faradaic Efficiency	Relative Selectivity	Concentration (mM)	Faradaic Efficiency	Relative Selectivity	Concentration (mM)	Faradaic Efficiency	Relative Selectivity	Concentration (mM)	Faradaic Efficiency	Relative Selectivity	Concentration (mM)	Faradaic Efficiency	Relative Selectivity	Concentration (mM)	Faradaic Efficiency	Relative Selectivity	Concentration (mM)	Faradaic Efficiency	Relative Selectivity	Concentration (mM)	Faradaic Efficiency	Relative Selectivity	Concentration (mM)	Faradaic Efficiency	Relative Selectivity
9	0	0	0	0	0	0	0.0264806	0.0158977	0.0133187	0	0	0	0.0322484	0.0161337	0.0162197	1.92532	0.770579	0.96836	0.00417922	0.00459984	0.00210198	0	0	0	0	0	0
18	0	0	0	0	0	0	0.0262242	0.00787187	0.00645395	0	0	0	0.0675323	0.0168929	0.0166201	3.96228	0.792921	0.975143	0.00724336	0.00398618	0.00178264	0	0	0	0	0	0
36	0	0	0	0	0	0	0.030757	0.00461625	0.00365565	0	0	0	0.145399	0.0181855	0.0172815	8.22359	0.822841	0.977422	0.0138034	0.00379815	0.00164061	0	0	0	0	0	0
54	0	0	0	0	0	0	0.0407146	0.00407384	0.00316718	0	0	0	0.268873	0.0224192	0.0209156	12.5213	0.835244	0.974032	0.0242321	0.00444515	0.00188501	0	0	0	0	0	0
67.54	0	0	0	0	0	0	0.0541887	0.00433506	0.00333768	0	0	0	0.371945	0.0247961	0.0229094	15.7742	0.841287	0.971593	0.0350618	0.00514236	0.00215959	0	0	0	0	0	0
pH 13, 25 mM glycerol, with borate
1.52 V vs RHE	1,3-dihydroxyacetone (DHA)			glyceraldehyde (GLAD)			glyceric acid (GLA)			glycolaldehyde (GCAD)			glycolic acid (GCA)			formic acid (FA)			oxalic acid (OA)			hydroxypyruvic acid (HPA)			tartronic acid (TA)
Charge	Concentration (mM)	Faradaic Efficiency	Relative Selectivity	Concentration (mM)	Faradaic Efficiency	Relative Selectivity	Concentration (mM)	Faradaic Efficiency	Relative Selectivity	Concentration (mM)	Faradaic Efficiency	Relative Selectivity	Concentration (mM)	Faradaic Efficiency	Relative Selectivity	Concentration (mM)	Faradaic Efficiency	Relative Selectivity	Concentration (mM)	Faradaic Efficiency	Relative Selectivity	Concentration (mM)	Faradaic Efficiency	Relative Selectivity	Concentration (mM)	Faradaic Efficiency	Relative Selectivity
9	0	0	0	0	0	0	0.078872	0.0473509	0.0455682	0.0612893	0.012265	0.0354098	0.0783519	0.0391989	0.0452678	1.48062	0.592596	0.855429	0.0317188	0.034911	0.0183255	0	0	0	0	0	0
18	0.0499591	0.00749826	0.0138577	0.032545	0.0048846	0.00902737	0.151103	0.0453574	0.0419131	0.13635	0.013643	0.037821	0.170146	0.0425615	0.0471954	3.00043	0.600436	0.832263	0.064614	0.0355585	0.0179227	0	0	0	0	0	0
36	0.0908475	0.00681755	0.0125818	0.133566	0.0100233	0.018498	0.280133	0.0420446	0.0387967	0.254315	0.0127232	0.035221	0.324682	0.040609	0.0449664	6.0069	0.601042	0.831918	0.130102	0.0357989	0.0180183	0	0	0	0	0	0
51	0.157722	0.0083549	0.0150098	0.232488	0.0123154	0.0221249	0.400975	0.0424811	0.0381591	0.447609	0.0158072	0.042597	0.47605	0.042029	0.0453036	8.59822	0.607288	0.818255	0.194932	0.0378618	0.0185508	0	0	0	0	0	0
67.54	0.218374	0.00873488	0.0153511	0.300046	0.0120017	0.0210925	0.532747	0.0426194	0.0374508	0.609811	0.0162615	0.0428682	0.613313	0.0408872	0.0431144	11.6775	0.622795	0.820899	0.273471	0.0401088	0.0192243	0	0	0	0	0	0
pH 9, 25 mM formic acid
1.52 V vs RHE	formic acid (FA)
Charge	Concentration (mM)	Faradaic Efficiency	FE calculation assumes 2 e- consumed per FA consumed
0	22.61	0
9	19.57	0.911
pH 10, 25 mM formic acid
1.52 V vs RHE	formic acid (FA)
Charge	Concentration (mM)	Faradaic Efficiency	FE calculation assumes 2 e- consumed per FA consumed
0	22.65	0
9	19.49	0.95
pH 10, 25 mM formic acid
1.55 V vs RHE	formic acid (FA)
Charge	Concentration (mM)	Faradaic Efficiency	FE calculation assumes 2 e- consumed per FA consumed
0	23.25	0
9	20.53	0.816
pH 10, 25 mM formic acid
1.62 V vs RHE	formic acid (FA)
Charge	Concentration (mM)	Faradaic Efficiency	FE calculation assumes 2 e- consumed per FA consumed
0	23.25	0
9	20.35	0.871
pH 11, 25 mM formic acid
1.52 V vs RHE	formic acid (FA)
Charge	Concentration (mM)	Faradaic Efficiency	FE calculation assumes 2 e- consumed per FA consumed
0	24.07	0
9	21.06	0.904
pH 12, 25 mM formic acid
1.52 V vs RHE	formic acid (FA)
Charge	Concentration (mM)	Faradaic Efficiency	FE calculation assumes 2 e- consumed per FA consumed
0	22.95	0
9	19.98	0.89
pH 13, 25 mM formic acid
1.52 V vs RHE	formic acid (FA)
Charge	Concentration (mM)	Faradaic Efficiency	FE calculation assumes 2 e- consumed per FA consumed
0	23.33	0
9	21.95	0.414

## Sheet: Rate Deconvolution
pH 9, 25 mM glycerol					pH 9, 25 mM glycerol					pH 9, 25 mM glycerol					pH 10, 25 mM glycerol					pH 10, 25 mM glycerol					pH 10, 25 mM glycerol					pH 10, 25 mM glycerol					pH 11, 25 mM glycerol					pH 11, 25 mM glycerol					pH 11, 25 mM glycerol
1.52 V vs RHE					1.57 V vs RHE					1.62 V vs RHE					1.49 V vs RHE					1.52 V vs RHE					1.55 V vs RHE					1.62 V vs RHE					1.48 V vs RHE					1.52 V vs RHE					1.57 V vs RHE
Raw Data					Raw Data					Raw Data					Raw Data					Raw Data					Raw Data					Raw Data					Raw Data					Raw Data					Raw Data
Time During Step 2 (s)	Q_obs (C)	Q_cal (C)	Q_adj (C)		Time During Step 2 (s)	Q_obs (C)	Q_cal (C)	Q_adj (C)		Time During Step 2 (s)	Q_obs (C)	Q_cal (C)	Q_adj (C)		Time During Step 2 (s)	Q_obs (C)	Q_cal (C)	Q_adj (C)		Time During Step 2 (s)	Q_obs (C)	Q_cal (C)	Q_adj (C)		Time During Step 2 (s)	Q_obs (C)	Q_cal (C)	Q_adj (C)		Time During Step 2 (s)	Q_obs (C)	Q_cal (C)	Q_adj (C)		Time During Step 2 (s)	Q_obs (C)	Q_cal (C)	Q_adj (C)		Time During Step 2 (s)	Q_obs (C)	Q_cal (C)	Q_adj (C)		Time During Step 2 (s)	Q_obs (C)	Q_cal (C)	Q_adj (C)
0.1	0.00239539	0.00227596	0.00327594		0.1	0.00276734	0.00261535	0.00364587		0.1	0.00305066	0.00290997	0.00386527		0.1	0.0029752	0.00292016	0.00358988		0.1	0.00342213	0.00336545	0.0037584		0.1	0.00369381	0.00363161	0.00389581		0.1	0.00366238	0.00360385	0.00394328		0.1	0.00310744	0.00307512	0.00369498		0.1	0.0037438	0.00372954	0.00390248		0.1	0.00384552	0.00383343	0.0040233
0.1	0.00290355	0.00274504	0.00325441		0.1	0.00312104	0.00301809	0.00351675		0.1	0.00329479	0.00312981	0.00386752		0.1	0.00341126	0.00335498	0.00357169		0.1	0.0035924	0.00350732	0.00378444		0.1	0.00365603	0.00357079	0.00392474		0.1	0.00381841	0.003775	0.00392128		0.1	0.0035651	0.00355091	0.00366436		0.1	0.00397883	0.00395985	0.00390529		0.1	0.00380657	0.00379156	0.00402688
0.1	0.00303099	0.00289802	0.00320487		0.1	0.0034419	0.00329429	0.00354278		0.1	0.00364953	0.00352271	0.0037779		0.1	0.00346031	0.00340269	0.0035714		0.1	0.00359753	0.00352465	0.0037701		0.1	0.00392619	0.00383062	0.00392206		0.1	0.00409867	0.00405237	0.00391785		0.1	0.00344669	0.00345101	0.00364454		0.1	0.0038849	0.00387204	0.00389996		0.1	0.00399714	0.00398092	0.00402654
0.1	0.00328745	0.00317376	0.00316188		0.1	0.00354736	0.00337438	0.00356084		0.1	0.00399743	0.00383984	0.00378365		0.1	0.00381498	0.00372423	0.00359055		0.1	0.00379469	0.0037258	0.00375771		0.1	0.00347287	0.00336974	0.00396024		0.1	0.00393634	0.00389429	0.00391716		0.1	0.0035792	0.00374365	0.00349293		0.1	0.00392428	0.00391833	0.00389286		0.1	0.00439226	0.00434988	0.00404607
0.3	0.00249478	0.00239539	0.00322029		0.3	0.00288415	0.00276734	0.00356319		0.3	0.00313192	0.00305066	0.00375859		0.3	0.00302597	0.0029752	0.00358094		0.3	0.00345823	0.00342213	0.00373214		0.3	0.0037212	0.00369381	0.00385609		0.3	0.00367589	0.00366238	0.00389065		0.3	0.00313202	0.00310744	0.00368332		0.3	0.00371885	0.0037438	0.00386011		0.3	0.00381465	0.00384552	0.00397652
0.3	0.00301592	0.00290355	0.00318136		0.3	0.00319207	0.00312104	0.00347038		0.3	0.00338583	0.00329479	0.00375373		0.3	0.00345838	0.00335126	0.00362773		0.3	0.00365522	0.0035924	0.00375645		0.3	0.00370033	0.00365603	0.00387525		0.3	0.0038189	0.00381841	0.00387602		0.3	0.00355987	0.0035651	0.00364389		0.3	0.00396271	0.00397883	0.00387161		0.3	0.00377734	0.00380657	0.00397765
0.3	0.0031442	0.00303099	0.00317174		0.3	0.00356639	0.0034419	0.00350702		0.3	0.00373451	0.00364953	0.00372678		0.3	0.00349407	0.00346031	0.00354478		0.3	0.00365364	0.00359753	0.00374921		0.3	0.00400135	0.00392619	0.00389805		0.3	0.00410869	0.00409867	0.00388447		0.3	0.00329175	0.00344669	0.00347614		0.3	0.00385769	0.0038849	0.00385976		0.3	0.00396565	0.00399714	0.00397838
0.3	0.00212925	0.00203674	0.00326978		0.3	0.0027656	0.00270674	0.00347922		0.3	0.00304128	0.00300883	0.00368982		0.3	0.00319649	0.00317274	0.00353914		0.3	0.0033574	0.00331656	0.00374078		0.3	0.00351996	0.0034648	0.00389408		0.3	0.00305164	0.00306203	0.00385889		0.3	0.00368622	0.00368173	0.00365378		0.3	0.00376056	0.00377307	0.00387372		0.3	0.00367433	0.00369591	0.00398469
0.7	0.00274522	0.00266082	0.00316848		0.7	0.00313107	0.00307048	0.00346044		0.7	0.00334147	0.00332981	0.00365611		0.7	0.00308464	0.00310162	0.00348832		0.7	0.00355595	0.00354745	0.00369934		0.7	0.00381131	0.00381389	0.00382409		0.7	0.00374191	0.00380041	0.0038147		0.7	0.0031988	0.00319763	0.00365089		0.7	0.0036959	0.00376893	0.00380937		0.7	0.00378108	0.00387198	0.00391265
0.7	0.00328426	0.00318724	0.0031457		0.7	0.00339463	0.00335213	0.00342997		0.7	0.00363558	0.00360181	0.00367669		0.7	0.00359762	0.00354002	0.00356667		0.7	0.00378648	0.00376078	0.00371488		0.7	0.00385631	0.00383931	0.00384357		0.7	0.00386591	0.00392596	0.00381698		0.7	0.00338866	0.00356471	0.00346508		0.7	0.00394123	0.00401783	0.00381527		0.7	0.00374358	0.00383509	0.00391013
0.7	0.0026258	0.00256883	0.00313758		0.7	0.00251502	0.00244845	0.00351528		0.7	0.00268475	0.00266035	0.00368805		0.7	0.00318789	0.00318772	0.00351024		0.7	0.00328335	0.00325269	0.00372964		0.7	0.00335954	0.00334927	0.0038401		0.7	0.00359342	0.00367014	0.00379008		0.7	0.00349694	0.0034941	0.00365247		0.7	0.00361999	0.00369647	0.00380252		0.7	0.00385581	0.00395774	0.00390547
0.7	0.00231885	0.00226204	0.00316123		0.7	0.00290348	0.00289506	0.00339811		0.7	0.00314982	0.00318753	0.00359301		0.7	0.00331699	0.00330291	0.00352595		0.7	0.00344876	0.00344124	0.0036988		0.7	0.00364213	0.00363107	0.00383897		0.7	0.00307834	0.00314782	0.00377073		0.7	0.00369943	0.0037265	0.00362341		0.7	0.00375808	0.00382088	0.00382203		0.7	0.00367022	0.00375431	0.00391429
1	0.00299543	0.00294401	0.00311204		1	0.00341406	0.00337469	0.00342623		1	0.00362058	0.00362576	0.00363694		1	0.00320383	0.00323095	0.00347806		1	0.00368149	0.003688	0.00368362		1	0.00392862	0.00395187	0.00380488		1	0.00383797	0.00392637	0.00378938		1	0.0031995	0.00328223	0.00354738		1	0.00368701	0.00379271	0.00377605		1	0.00377224	0.00390415	0.00387104
1	0.00247473	0.00244951	0.00309595		1	0.00232813	0.00230227	0.00344284		1	0.00309057	0.00311111	0.00361404		1	0.0032738	0.00327134	0.00351289		1	0.00331327	0.0033284	0.00367155		1	0.00273769	0.00274599	0.00381057		1	0.00348707	0.00360333	0.00374136		1	0.00361324	0.00365165	0.00361101		1	0.00373068	0.00382822	0.00378648		1	0.00401992	0.00415324	0.00388565
1	0.00282384	0.00279212	0.00309463		1	0.00283715	0.00278388	0.00346574		1	0.00292378	0.00294292	0.00361289		1	0.00327661	0.00331894	0.00346274		1	0.00338789	0.00340264	0.0036728		1	0.00352467	0.00352895	0.00382165		1	0.00369358	0.00379194	0.00377284		1	0.00358222	0.00359559	0.0036356		1	0.00362332	0.0037231	0.00377838		1	0.00385867	0.00399631	0.0038715
1	0.00254652	0.00250517	0.00311836		1	0.00308215	0.00309088	0.00337611		1	0.00331993	0.00338578	0.00356606		1	0.00345089	0.00344125	0.00352007		1	0.003553	0.00356684	0.00367533		1	0.00377788	0.00378026	0.00382425		1	0.00313386	0.00324077	0.00372361		1	0.00370913	0.00376267	0.00359899		1	0.00378267	0.00386713	0.00380168		1	0.00370136	0.00381913	0.00388044
1.5	0.00234908	0.00224262	0.0032578		1.5	0.00266305	0.00266268	0.00338718		1.5	0.00296374	0.00307978	0.00348099		1.5	0.00314537	0.00317797	0.00347032		1.5	0.00320378	0.00324964	0.00363111		1.5	0.00343914	0.00350232	0.00375139		1.5	0.00366268	0.00382574	0.00370829		1.5	0.00328888	0.00333924	0.00358931		1.5	0.00368538	0.00381227	0.00375517		1.5	0.00375056	0.00391194	0.00384067
1.5	0.00270629	0.00270247	0.00306147		1.5	0.00261914	0.00261536	0.00339292		1.5	0.00322337	0.00333528	0.00350912		1.5	0.00339351	0.00341239	0.00349007		1.5	0.00340806	0.00345267	0.00363923		1.5	0.00289942	0.00292381	0.00378502		1.5	0.00354222	0.00369446	0.00370833		1.5	0.00363462	0.00372869	0.00355921		1.5	0.00372441	0.00385773	0.00375169		1.5	0.00402814	0.00420867	0.00384585
1.5	0.00303424	0.00301768	0.00307356		1.5	0.00312445	0.00313765	0.00337121		1.5	0.00315973	0.00321117	0.00357613		1.5	0.00336503	0.00339644	0.00347652		1.5	0.00348563	0.00352891	0.00364284		1.5	0.00368768	0.00371762	0.00379498		1.5	0.00377234	0.00392571	0.00372597		1.5	0.00364769	0.00368807	0.00360983		1.5	0.00361514	0.00375471	0.00373762		1.5	0.00384929	0.00403617	0.00382555
1.5	0.00272916	0.00273015	0.00305534		1.5	0.00328997	0.00331583	0.00335962		1.5	0.00353056	0.00362246	0.00354927		1.5	0.00355937	0.0035926	0.00347832		1.5	0.00365195	0.00369844	0.00364385		1.5	0.00391838	0.00395104	0.00379604		1.5	0.00320148	0.00333404	0.00369756		1.5	0.00351698	0.0037495	0.00342874		1.5	0.00379777	0.00392347	0.00376359		1.5	0.00375012	0.00389473	0.00385694
2	0.00250286	0.00249695	0.00306544		2	0.00272855	0.00281861	0.0032574		2	0.00268881	0.00280554	0.00344784		2	0.00319308	0.00325058	0.00344309		2	0.00328312	0.00335696	0.00360111		2	0.00333834	0.00342978	0.00371321		2	0.00348299	0.00368269	0.00365498		2	0.00342662	0.00350533	0.00356414		2	0.0037531	0.00392359	0.00371961		2	0.00357052	0.00376057	0.0037947
2	0.00259183	0.00259374	0.00305393		2	0.00294271	0.00299132	0.00332441		2	0.00312822	0.00328744	0.00344773		2	0.00323487	0.00328612	0.00345164		2	0.00331817	0.00338401	0.00361199		2	0.00357236	0.00365334	0.00373793		2	0.0037358	0.00393032	0.00368625		2	0.00332997	0.00340139	0.00356729		2	0.00368986	0.00384158	0.00373174		2	0.00374522	0.00394618	0.00380273
2	0.00291385	0.00292386	0.00304564		2	0.00297996	0.0029968	0.00336509		2	0.00342346	0.0035732	0.0034867		2	0.00352662	0.00356276	0.00347496		2	0.00352496	0.00358268	0.00362893		2	0.00311238	0.00316591	0.00374875		2	0.00360275	0.00379277	0.00367733		2	0.00365069	0.00374158	0.00356286		2	0.00372468	0.00389016	0.00372177		2	0.0040591	0.00427184	0.00382204
2	0.00325861	0.00327332	0.00304375		2	0.0034231	0.00346056	0.0033507		2	0.00343741	0.00351355	0.00356041		2	0.00347003	0.00351217	0.00346796		2	0.00360167	0.0036703	0.00362077		2	0.00386735	0.00392197	0.00377467		2	0.0039012	0.00407378	0.003719		2	0.00351773	0.00374231	0.00343549		2	0.00360885	0.00378476	0.00370169		2	0.00386127	0.00407947	0.00379905
Q_ave (C)		0.00305658			Q_ave (C)		0.00338658			Q_ave (C)		0.00364216			Q_ave (C)		0.00351005			Q_ave (C)		0.00369014			Q_ave (C)		0.00382669			Q_ave (C)		0.00387552			Q_ave (C)		0.00364937			Q_ave (C)		0.003887			Q_ave (C)		0.00401008
Data for 1/Q vs t plots					Data for 1/Q vs t plots					Data for 1/Q vs t plots					Data for 1/Q vs t plots					Data for 1/Q vs t plots					Data for 1/Q vs t plots					Data for 1/Q vs t plots					Data for 1/Q vs t plots					Data for 1/Q vs t plots					Data for 1/Q vs t plots
Time During Step 2 (s)		1/Q_adj			Time During Step 2 (s)		1/Q_adj			Time During Step 2 (s)		1/Q_adj			Time During Step 2 (s)		1/Q_adj			Time During Step 2 (s)		1/Q_adj			Time During Step 2 (s)		1/Q_adj			Time During Step 2 (s)		1/Q_adj			Time During Step 2 (s)		1/Q_adj			Time During Step 2 (s)		1/Q_adj			Time During Step 2 (s)		1/Q_adj
0.1		310.147			0.1		280.382			0.1		261.535			0.1		279.261			0.1		265.417			0.1		254.731			0.1		254.784			0.1		272.631			0.1		256.401			0.1		248.096
0.3		313.369			0.3		285.311			0.3		267.936			0.3		279.865			0.3		267.048			0.3		257.674			0.3		257.898			0.3		273.199			0.3		258.645			0.3		251.3
0.7		317.133			0.7		289.775			0.7		273.713			0.7		283.865			0.7		269.493			0.7		260.642			0.7		263.288			0.7		274.555			0.7		262.309			0.7		255.713
1		322.036			1		291.738			1		277.202			1		286.251			1		272.048			1		262.1			1		266.184			1		276.61			1		264.156			1		257.921
1.5		326.429			1.5		296.056			1.5		283.376			1.5		287.455			1.5		274.781			1.5		264.42			1.5		269.539			1.5		278.853			1.5		266.523			1.5		260.264
2		327.634			2		300.806			2		286.889			2		289.067			2		276.572			2		267.12			2		271.415			2		280.524			2		268.911			2		262.838
Current Breakdown (fitting 0.3-2 s)					Current Breakdown (fitting 0.3-2 s)					Current Breakdown (fitting 0.3-2 s)					Current Breakdown (fitting 0.3-2 s)					Current Breakdown (fitting 0.3-2 s)					Current Breakdown (fitting 0.1-2 s)					Current Breakdown (fitting 0.3-2 s)					Current Breakdown (fitting 0.1-2 s)					Current Breakdown (fitting 0.3-2 s)					Current Breakdown (fitting 0.3-2 s)
Q (t = 0)		0.00320904			Q (t = 0)		0.00353407			Q (t = 0)		0.0037669			Q (t = 0)		0.00357539			Q (t = 0)		0.00376378			Q (t = 0)		0.00391512			Q (t = 0)		0.00388939			Q (t = 0)		0.00367661			Q (t = 0)		0.00388048			Q (t = 0)		0.00399249
Indirect current (mA)		0.090771			Indirect current (mA)		0.110972			Indirect current (mA)		0.159406			Indirect current (mA)		0.0651991			Indirect current (mA)		0.0810668			Indirect current (mA)		0.0935723			Indirect current (mA)		0.1176			Indirect current (mA)		0.0589711			Indirect current (mA)		0.0877603			Indirect current (mA)		0.103363
Total current (mA)		0.120953			Total current (mA)		0.315216			Total current (mA)		0.593033			Total current (mA)		0.0988767			Total current (mA)		0.14015			Total current (mA)		0.208634			Total current (mA)		0.498828			Total current (mA)		0.091381			Total current (mA)		0.288924			Total current (mA)		0.422041
PD current (mA)		0.030182			PD current (mA)		0.204244			PD current (mA)		0.433628			PD current (mA)		0.0336776			PD current (mA)		0.0590835			PD current (mA)		0.115061			PD current (mA)		0.381228			PD current (mA)		0.0324099			PD current (mA)		0.201163			PD current (mA)		0.318678
kobs (indirect)		8.8145			kobs (indirect)		8.8851			kobs (indirect)		11.234			kobs (indirect)		5.1003			kobs (indirect)		5.7226			kobs (indirect)		6.1046			kobs (indirect)		7.774			kobs (indirect)		4.3626			kobs (indirect)		5.8281			kobs (indirect)		6.4845
[truncated: 12 more columns]

## Sheet: Voltammetry
pH 13 (0.1 M KOH)			pH 13 (0.1 M KOH)			pH 12 (0.75 M borate buffer w/ K2SO4)			pH 12 (0.75 M borate buffer w/ K2SO4)			pH 11 (0.75 M borate buffer w/ K2SO4)			pH 11 (0.75 M borate buffer w/ K2SO4)			pH 10 (0.75 M borate buffer w/ K2SO4)			pH 10 (0.75 M borate buffer w/ K2SO4)			pH 9 (0.75 M borate buffer w/ K2SO4)			pH 9 (0.75 M borate buffer w/ K2SO4)			pH 8 (0.1 M borate buffer)			pH 8 (0.1 M borate buffer)			pH 8 (0.75 M borate buffer w/o K2SO4)			pH 8 (0.75 M borate buffer w/o K2SO4)			pH 8 (0.75 M borate buffer w/ K2SO4)			pH 8 (0.75 M borate buffer w/ K2SO4)			pH 8 (0.1 M phosphate buffer)
0 mM glycerol			10 mM glycerol			0 mM glycerol			10 mM glycerol			0 mM glycerol			10 mM glycerol			0 mM glycerol			10 mM glycerol			0 mM glycerol			10 mM glycerol			0 mM glycerol			10 mM glycerol			0 mM glycerol			10 mM glycerol			0 mM glycerol			10 mM glycerol			0 mM glycerol
Potential (V vs RHE)	Current Density (mA/cm2)		Potential (V vs RHE)	Current Density (mA/cm2)		Potential (V vs RHE)	Current Density (mA/cm2)		Potential (V vs RHE)	Current Density (mA/cm2)		Potential (V vs RHE)	Current Density (mA/cm2)		Potential (V vs RHE)	Current Density (mA/cm2)		Potential (V vs RHE)	Current Density (mA/cm2)		Potential (V vs RHE)	Current Density (mA/cm2)		Potential (V vs RHE)	Current Density (mA/cm2)		Potential (V vs RHE)	Current Density (mA/cm2)		Potential (V vs RHE)	Current Density (mA/cm2)		Potential (V vs RHE)	Current Density (mA/cm2)		Potential (V vs RHE)	Current Density (mA/cm2)		Potential (V vs RHE)	Current Density (mA/cm2)		Potential (V vs RHE)	Current Density (mA/cm2)		Potential (V vs RHE)	Current Density (mA/cm2)		Potential (V vs RHE)	Current Density (mA/cm2)
0.96489	-0.000803905		0.96535	-0.00054417		0.90578	-0.00104		1.08111	-0.01138		0.84622	-0.00178		0.9922	-0.00273		0.93287	-0.00176		1.04899	-0.00815		0.92932	-0.00326		0.99216	-0.00206		1.17027	-0.02312		1.30425	-0.000359038		0.97027	-0.00576		1.25121	0.000384921		0.97015	-0.00552		1.28336	0.00216		0.6542	0.00188
0.96554	-0.00214		0.96592	-0.000353519		0.90691	-0.00102		1.08042	-0.01118		0.84686	-0.000711158		0.99126	-0.0027		0.9342	-0.00174		1.04837	-0.0081		0.93005	-0.0032		0.9931	-0.00204		1.17153	-0.02215		1.30504	9.56781e-06		0.97106	-0.00563		1.25107	0.000185866		0.97104	-0.00538		1.28442	0.00136		0.65359	-0.00228
0.96662	-0.00209		0.96694	-0.000339205		0.90799	-0.000996747		1.07937	-0.01102		0.84783	-0.000699744		0.98989	-0.00269		0.9349	-0.00174		1.04741	-0.00805		0.93116	-0.00314		0.99428	-0.00203		1.17229	-0.02129		1.30594	0.000102768		0.97189	-0.00552		1.25211	0.00021009		0.97174	-0.00524		1.28552	0.0014		0.65417	3.98873e-05
0.96762	-0.00203		0.96794	-0.000324981		0.9089	-0.000983638		1.07837	-0.01092		0.84881	-0.000682276		0.98897	-0.00267		0.93601	-0.00172		1.04608	-0.00801		0.93203	-0.00309		0.99528	-0.00202		1.1731	-0.0205		1.3066	0.000177152		0.97328	-0.00541		1.25303	0.000228706		0.9729	-0.00512		1.28632	0.00144		0.65526	4.66587e-05
0.96859	-0.00199		0.96892	-0.000314132		0.91011	-0.000976638		1.07733	-0.01074		0.84977	-0.000678884		0.98767	-0.00265		0.93687	-0.00171		1.0451	-0.00797		0.93317	-0.00304		0.99611	-0.002		1.17457	-0.01978		1.30802	0.000244726		0.97414	-0.0053		1.25412	0.000254485		0.974	-0.00501		1.28725	0.00147		0.65622	4.56881e-05
0.96961	-0.00195		0.96991	-0.000301791		0.91126	-0.000969137		1.07637	-0.0106		0.85098	-0.00067307		0.98726	-0.00263		0.93769	-0.00169		1.04394	-0.00792		0.9339	-0.003		0.99715	-0.00199		1.1756	-0.01909		1.30869	0.000314229		0.97529	-0.00521		1.25523	0.000275438		0.9751	-0.0049		1.28842	0.00152		0.65728	3.95332e-05
0.97059	-0.00192		0.97094	-0.000286771		0.91191	-0.000953924		1.07529	-0.01049		0.85189	-0.000663091		0.98576	-0.00262		0.93898	-0.00168		1.04329	-0.00788		0.9351	-0.00295		0.99805	-0.00197		1.1767	-0.01844		1.30999	0.000375271		0.97667	-0.00512		1.256	0.000291102		0.97622	-0.00481		1.28933	0.00156		0.65831	4.23116e-05
0.97158	-0.00188		0.9719	-0.000282052		0.913	-0.000941851		1.07465	-0.01036		0.85279	-0.000649752		0.98528	-0.0026		0.94018	-0.00167		1.04212	-0.00784		0.9361	-0.00291		0.99913	-0.00196		1.17768	-0.01785		1.31064	0.000439095		0.9773	-0.00504		1.25769	0.000323161		0.97712	-0.00471		1.29014	0.0016		0.65915	3.95576e-05
0.97264	-0.00184		0.9729	-0.000268043		0.91391	-0.000929822		1.07285	-0.01021		0.85374	-0.000640778		0.98372	-0.00259		0.94098	-0.00165		1.04101	-0.0078		0.93716	-0.00287		0.99998	-0.00195		1.17834	-0.01728		1.31184	0.000497828		0.97818	-0.00495		1.25814	0.000348067		0.97801	-0.00462		1.29136	0.00165		0.66021	3.64182e-05
0.97359	-0.00181		0.97392	-0.000257568		0.9151	-0.000924744		1.07219	-0.01011		0.8549	-0.00064191		0.98321	-0.00257		0.94174	-0.00163		1.04011	-0.00776		0.93826	-0.00284		1.0011	-0.00193		1.1796	-0.01674		1.31282	0.000557504		0.97879	-0.00486		1.25905	0.000385444		0.97902	-0.00454		1.29215	0.0017		0.66119	3.80546e-05
0.97463	-0.00177		0.97492	-0.000246912		0.91581	-0.000906179		1.07151	-0.01001		0.85598	-0.000634888		0.98208	-0.00255		0.94303	-0.00163		1.03894	-0.00771		0.93914	-0.0028		1.00216	-0.00192		1.17999	-0.01623		1.31379	0.000620392		0.97959	-0.00479		1.26033	0.000414975		0.97999	-0.00445		1.29349	0.00174		0.66224	2.99903e-05
0.97555	-0.00175		0.97592	-0.00024448		0.91684	-0.000895728		1.07004	-0.00989		0.85719	-0.000627362		0.98107	-0.00253		0.94396	-0.00161		1.0384	-0.00767		0.94006	-0.00275		1.00322	-0.00191		1.18134	-0.01574		1.31491	0.000679377		0.98135	-0.00471		1.26089	0.000443098		0.98059	-0.00438		1.29439	0.00179		0.66318	3.52243e-05
0.9766	-0.00172		0.97691	-0.000232838		0.91755	-0.000888015		1.06923	-0.0098		0.85812	-0.000619178		0.98026	-0.00252		0.94467	-0.0016		1.0372	-0.00763		0.94126	-0.00272		1.00401	-0.0019		1.18256	-0.01528		1.31577	0.000737311		0.98222	-0.00463		1.26181	0.000459376		0.98199	-0.0043		1.29544	0.00184		0.66427	3.25614e-05
0.97762	-0.00168		0.97793	-0.00022868		0.91885	-0.000878914		1.0685	-0.00972		0.85894	-0.000612378		0.97936	-0.0025		0.94585	-0.00158		1.03597	-0.00759		0.94194	-0.00268		1.00532	-0.00189		1.18336	-0.01482		1.31705	0.000794724		0.9831	-0.00456		1.26267	0.000484974		0.98314	-0.00424		1.29647	0.00189		0.66514	4.38418e-05
0.97864	-0.00165		0.97893	-0.000215683		0.92006	-0.000870176		1.06744	-0.00958		0.86001	-0.000606725		0.97803	-0.00249		0.94692	-0.00158		1.03529	-0.00755		0.94325	-0.00265		1.00637	-0.00188		1.18417	-0.01439		1.31817	0.000853547		0.98367	-0.00449		1.26339	0.000515805		0.98386	-0.00417		1.29745	0.00193		0.66626	4.04496e-05
0.97965	-0.00162		0.97994	-0.000210529		0.92092	-0.000856265		1.06593	-0.00948		0.8606	-0.000597366		0.9771	-0.00246		0.94765	-0.00156		1.03418	-0.00751		0.94405	-0.00262		1.00714	-0.00187		1.1854	-0.01399		1.31891	0.000906752		0.98469	-0.00443		1.26543	0.000538351		0.98458	-0.0041		1.29831	0.00199		0.66713	3.54964e-05
0.98064	-0.00159		0.98092	-0.000198665		0.92195	-0.000844442		1.06522	-0.00941		0.86174	-0.000597213		0.9761	-0.00246		0.94888	-0.00155		1.03305	-0.00748		0.9451	-0.00259		1.00802	-0.00185		1.18646	-0.0136		1.31979	0.000965171		0.98586	-0.00436		1.26596	0.000565672		0.98572	-0.00403		1.29951	0.00203		0.66821	3.25476e-05
0.98164	-0.00157		0.98191	-0.000197409		0.923	-0.000834244		1.06443	-0.00926		0.86307	-0.000586063		0.97496	-0.00243		0.94984	-0.00153		1.03198	-0.00744		0.9461	-0.00255		1.00916	-0.00184		1.18753	-0.01322		1.3209	0.00102		0.98734	-0.0043		1.26751	0.000604859		0.98651	-0.00397		1.30036	0.00208		0.66919	3.32696e-05
0.98263	-0.00153		0.98291	-0.000189701		0.92384	-0.000828051		1.06361	-0.00919		0.86407	-0.000585544		0.97418	-0.00242		0.95102	-0.00153		1.03117	-0.0074		0.94687	-0.00253		1.01029	-0.00184		1.1881	-0.01286		1.32187	0.00108		0.98793	-0.00424		1.26852	0.000635963		0.98789	-0.00391		1.30121	0.00213		0.67021	3.58698e-05
0.98362	-0.00151		0.98392	-0.000183655		0.92518	-0.00080946		1.06268	-0.00887		0.86492	-0.00057711		0.97308	-0.00241		0.95212	-0.00151		1.02988	-0.00736		0.94814	-0.0025		1.01124	-0.00182		1.18957	-0.01251		1.32313	0.00114		0.98886	-0.00418		1.2696	0.000657807		0.98902	-0.00385		1.3024	0.00218		0.67129	3.00427e-05
0.98464	-0.00149		0.98492	-0.00017013		0.92566	-0.000798564		1.06083	-0.00889		0.86574	-0.000571152		0.97219	-0.00239		0.953	-0.0015		1.02894	-0.00732		0.94923	-0.00247		1.01237	-0.00181		1.19045	-0.01218		1.32397	0.0012		0.98968	-0.00411		1.2706	0.000682252		0.99014	-0.00379		1.30348	0.00224		0.67222	3.16103e-05
0.98558	-0.00146		0.9859	-0.000169832		0.9267	-0.000781422		1.06001	-0.00878		0.8669	-0.000567128		0.97101	-0.00238		0.95398	-0.00149		1.02799	-0.00728		0.95021	-0.00244		1.01305	-0.00179		1.19144	-0.01185		1.32499	0.00126		0.99098	-0.00406		1.27116	0.000714048		0.99111	-0.00374		1.30429	0.00229		0.67325	2.7638e-05
0.98661	-0.00144		0.98693	-0.000160756		0.92831	-0.000768231		1.05901	-0.00868		0.86808	-0.000561147		0.96996	-0.00236		0.95473	-0.00148		1.02706	-0.00725		0.95121	-0.00241		1.01396	-0.00178		1.19237	-0.01153		1.32584	0.00132		0.99189	-0.004		1.27234	0.000741223		0.9921	-0.00369		1.30524	0.00235		0.67427	2.41617e-05
0.98761	-0.00141		0.98795	-0.00015468		0.9286	-0.000759218		1.05781	-0.00858		0.86888	-0.000553945		0.96894	-0.00235		0.95575	-0.00147		1.02651	-0.00721		0.952	-0.00239		1.01524	-0.00177		1.193	-0.01124		1.3272	0.00138		0.99335	-0.00395		1.27346	0.000768911		0.99299	-0.00364		1.30637	0.00241		0.67525	2.92042e-05
0.98862	-0.0014		0.98893	-0.000146663		0.93024	-0.000744216		1.05681	-0.00848		0.87019	-0.000548031		0.96809	-0.00233		0.95669	-0.00146		1.02509	-0.00718		0.9531	-0.00236		1.0162	-0.00177		1.19439	-0.01094		1.32769	0.00143		0.99363	-0.0039		1.27383	0.000798142		0.99398	-0.00359		1.3069	0.00246		0.67625	3.50268e-05
0.9896	-0.00138		0.98991	-0.000142918		0.93074	-0.000733092		1.05618	-0.00838		0.871	-0.000545424		0.96732	-0.00232		0.95789	-0.00145		1.0241	-0.00715		0.9541	-0.00233		1.01724	-0.00175		1.19538	-0.01065		1.32876	0.00149		0.99466	-0.00385		1.27515	0.000824119		0.99485	-0.00353		1.3087	0.00252		0.67726	3.19698e-05
0.99061	-0.00135		0.99092	-0.000133291		0.93263	-0.00071944		1.0547	-0.00828		0.87204	-0.000537222		0.9659	-0.00231		0.95879	-0.00143		1.02331	-0.00711		0.95501	-0.00231		1.01819	-0.00174		1.19621	-0.01037		1.3299	0.00156		0.99638	-0.0038		1.27621	0.000851257		0.99584	-0.00348		1.30928	0.00257		0.67821	3.1552e-05
0.99161	-0.00133		0.99196	-0.000128149		0.93277	-0.000708444		1.05396	-0.00818		0.87288	-0.00052952		0.9651	-0.00229		0.95969	-0.00143		1.02185	-0.00708		0.95625	-0.00228		1.01908	-0.00174		1.19742	-0.0101		1.33078	0.00161		0.99685	-0.00374		1.27715	0.000881034		0.99679	-0.00344		1.31038	0.00263		0.67929	3.26265e-05
0.99256	-0.00131		0.99295	-0.000125167		0.93398	-0.000699598		1.05279	-0.00807		0.87405	-0.000529395		0.96403	-0.00228		0.961	-0.00142		1.02129	-0.00704		0.95716	-0.00226		1.0201	-0.00172		1.19829	-0.00983		1.33181	0.00167		0.99759	-0.00369		1.27822	0.000907676		0.99766	-0.00339		1.31139	0.00269		0.68032	3.35606e-05
0.99365	-0.00129		0.99391	-0.000120528		0.93518	-0.00067183		1.05237	-0.00798		0.87496	-0.000522374		0.96314	-0.00226		0.96188	-0.00141		1.02006	-0.00701		0.95772	-0.00223		1.02132	-0.00172		1.19955	-0.00958		1.33281	0.00173		0.99959	-0.00364		1.27959	0.000931463		0.9988	-0.00335		1.31244	0.00275		0.68127	2.88751e-05
0.99458	-0.00127		0.9949	-0.000112427		0.93589	-0.000655445		1.05063	-0.00789		0.87609	-0.0005152		0.96211	-0.00225		0.9627	-0.0014		1.01898	-0.00698		0.95915	-0.00221		1.02214	-0.00171		1.20068	-0.0094		1.33381	0.00179		0.99991	-0.0036		1.28004	0.000956128		0.99997	-0.00331		1.31341	0.00281		0.68232	2.69849e-05
0.99557	-0.00125		0.99594	-0.00010904		0.93689	-0.000643064		1.04973	-0.0078		0.87701	-0.000510487		0.96111	-0.00223		0.96388	-0.00138		1.01829	-0.00694		0.95992	-0.00219		1.02315	-0.0017		1.20163	-0.00904		1.33498	0.00185		1.00061	-0.00355		1.28094	0.000993047		1.00108	-0.00327		1.31382	0.00287		0.68331	2.32005e-05
0.99657	-0.00123		0.9969	-0.000105152		0.93809	-0.000634022		1.04912	-0.00772		0.87788	-0.000504251		0.96002	-0.00222		0.96507	-0.00137		1.01691	-0.0069		0.96111	-0.00216		1.02409	-0.00169		1.20272	-0.00882		1.33596	0.00191		1.00205	-0.00352		1.28195	0.00102		1.00205	-0.00323		1.31558	0.00294		0.68431	2.5776e-05
0.9976	-0.00121		0.99792	-9.70705e-05		0.93901	-0.000623131		1.04802	-0.00763		0.87904	-0.000505844		0.95894	-0.00221		0.96584	-0.00137		1.01611	-0.00688		0.96214	-0.00214		1.02484	-0.00168		1.20363	-0.0086		1.33693	0.00198		1.00316	-0.00348		1.28279	0.00104		1.00288	-0.00318		1.31653	0.00299		0.68534	2.95507e-05
0.9986	-0.00119		0.99889	-9.219e-05		0.94015	-0.000608043		1.04723	-0.00755		0.8798	-0.000494372		0.95818	-0.0022		0.96687	-0.00135		1.01469	-0.00684		0.96295	-0.00212		1.02611	-0.00168		1.20445	-0.00838		1.33806	0.00204		1.0037	-0.00343		1.28437	0.00106		1.00399	-0.00315		1.31759	0.00307		0.68626	2.84467e-05
0.99961	-0.00119		0.99993	-8.90418e-05		0.94117	-0.000602334		1.04599	-0.00747		0.88094	-0.000492623		0.95685	-0.00219		0.96788	-0.00134		1.01433	-0.00682		0.96404	-0.0021		1.02728	-0.00167		1.20554	-0.00816		1.33834	0.0021		1.00514	-0.00339		1.2851	0.00109		1.00484	-0.00311		1.31812	0.00312		0.68724	2.67284e-05
1.00057	-0.00118		1.00096	-8.26591e-05		0.94213	-0.000588395		1.04484	-0.00738		0.8821	-0.00048695		0.95612	-0.00217		0.96858	-0.00133		1.01301	-0.00678		0.96498	-0.00207		1.02815	-0.00164		1.20651	-0.00795		1.34001	0.00216		1.00597	-0.00335		1.28653	0.00113		1.00571	-0.00307		1.319	0.00319		0.68832	3.08873e-05
1.00159	-0.00116		1.00193	-7.6964e-05		0.94307	-0.000576674		1.04414	-0.00731		0.88301	-0.000478594		0.95497	-0.00216		0.97001	-0.00133		1.01235	-0.00675		0.96618	-0.00205		1.02885	-0.00164		1.20753	-0.00775		1.34109	0.00223		1.00668	-0.00331		1.28794	0.00115		1.00653	-0.00303		1.32022	0.00325		0.68929	2.64613e-05
1.00259	-0.00114		1.00292	-7.4112e-05		0.94414	-0.000554377		1.04284	-0.00723		0.88398	-0.00047611		0.9539	-0.00215		0.97094	-0.00131		1.01089	-0.00671		0.96717	-0.00203		1.03009	-0.00163		1.20872	-0.00755		1.34218	0.00229		1.00769	-0.00326		1.28798	0.00119		1.00756	-0.003		1.32148	0.00332		0.69038	3.12478e-05
1.00357	-0.00112		1.00395	-6.95264e-05		0.9452	-0.00054611		1.0422	-0.00715		0.8851	-0.000471792		0.95309	-0.00213		0.97159	-0.0013		1.01038	-0.00669		0.96786	-0.00201		1.0311	-0.00162		1.20964	-0.00735		1.34293	0.00235		1.00902	-0.00323		1.28931	0.00121		1.00866	-0.00297		1.32226	0.00339		0.69134	2.75111e-05
1.00462	-0.00111		1.00493	-6.54764e-05		0.94627	-0.000534321		1.04095	-0.00707		0.88608	-0.000467327		0.95208	-0.00212		0.97265	-0.0013		1.00873	-0.00666		0.96917	-0.00199		1.03215	-0.00161		1.21028	-0.00716		1.34398	0.00241		1.01008	-0.0032		1.29021	0.00125		1.0096	-0.00294		1.3236	0.00345		0.6923	2.81575e-05
1.00557	-0.00109		1.00592	-6.13929e-05		0.94693	-0.000523234		1.03997	-0.00701		0.88694	-0.000466744		0.9511	-0.0021		0.97379	-0.00129		1.00823	-0.00662		0.97001	-0.00197		1.03302	-0.0016		1.21166	-0.00697		1.34472	0.00247		1.01045	-0.00316		1.29113	0.00128		1.01079	-0.0029		1.32398	0.00353		0.69334	2.91481e-05
1.00655	-0.00107		1.00695	-5.75078e-05		0.94793	-0.000519006		1.03882	-0.00693		0.88796	-0.000455364		0.95006	-0.0021		0.97482	-0.00128		1.0072	-0.00659		0.97126	-0.00195		1.03412	-0.0016		1.21244	-0.00679		1.34572	0.00254		1.01163	-0.00312		1.29177	0.0013		1.01167	-0.00286		1.32512	0.0036		0.69432	2.77847e-05
1.00759	-0.00106		1.00793	-5.15135e-05		0.94893	-0.000515466		1.0382	-0.00685		0.88912	-0.000451972		0.9491	-0.00208		0.97606	-0.00127		1.00616	-0.00656		0.97224	-0.00194		1.03509	-0.00159		1.21375	-0.0066		1.3471	0.0026		1.01332	-0.00308		1.29252	0.00133		1.01254	-0.00283		1.32616	0.00367		0.69531	3.21167e-05
1.00857	-0.00104		1.00889	-4.61719e-05		0.94994	-0.000505515		1.03733	-0.0068		0.89001	-0.000446297		0.94797	-0.00207		0.97675	-0.00126		1.00524	-0.00653		0.97329	-0.00191		1.03624	-0.00158		1.2146	-0.00642		1.34775	0.00267		1.01405	-0.00305		1.29374	0.00137		1.01359	-0.0028		1.32708	0.00374		0.69634	3.43338e-05
1.00958	-0.00103		1.0099	-4.46081e-05		0.95094	-0.00050147		1.03604	-0.00673		0.89113	-0.000445992		0.94723	-0.00206		0.97781	-0.00125		1.00406	-0.00651		0.97424	-0.0019		1.03705	-0.00157		1.21548	-0.00625		1.34899	0.00274		1.01478	-0.00302		1.2946	0.0014		1.01442	-0.00277		1.3282	0.00382		0.69731	2.95951e-05
1.01052	-0.00103		1.01087	-4.53219e-05		0.95208	-0.00049118		1.03495	-0.00666		0.89205	-0.000437433		0.94609	-0.00204		0.9791	-0.00124		1.00294	-0.00647		0.97517	-0.00188		1.03837	-0.00156		1.21642	-0.00609		1.34987	0.0028		1.01556	-0.00298		1.29576	0.00144		1.01587	-0.00275		1.32933	0.00389		0.69823	3.16532e-05
1.01156	-0.00102		1.01195	-3.31581e-05		0.95298	-0.00049009		1.0341	-0.00659		0.89298	-0.000439578		0.94492	-0.00203		0.98007	-0.00123		1.0022	-0.00645		0.97624	-0.00186		1.03913	-0.00155		1.21758	-0.00591		1.35063	0.00287		1.01672	-0.00294		1.29662	0.00148		1.01691	-0.00271		1.33042	0.00396		0.69933	3.25646e-05
1.01259	-0.00101		1.01294	-3.34688e-05		0.95382	-0.000478554		1.0329	-0.00652		0.89425	-0.000432951		0.94412	-0.00202		0.98086	-0.00122		1.00117	-0.00642		0.97714	-0.00184		1.04012	-0.00155		1.21859	-0.00575		1.35162	0.00294		1.01794	-0.00292		1.29774	0.00151		1.01761	-0.00269		1.33128	0.00404		0.70033	2.96411e-05
1.01355	-0.000989179		1.01394	-3.101e-05		0.95488	-0.000472879		1.03177	-0.00647		0.89525	-0.00042838		0.94303	-0.00201		0.98174	-0.00122		0.99998	-0.00639		0.97824	-0.00182		1.04098	-0.00154		1.21976	-0.00558		1.35289	0.00301		1.01904	-0.00289		1.29856	0.00155		1.0186	-0.00266		1.33212	0.00412		0.70123	2.88548e-05
1.01451	-0.000976981		1.01488	-2.48541e-05		0.95587	-0.000469113		1.03113	-0.0064		0.89625	-0.000424457		0.94182	-0.002		0.98298	-0.00121		0.99936	-0.00637		0.97904	-0.00181		1.0421	-0.00153		1.22109	-0.00542		1.35412	0.00308		1.02038	-0.00286		1.2998	0.0016		1.01966	-0.00264		1.3331	0.0042		0.7022	3.16167e-05
1.0155	-0.000962445		1.01596	-2.10597e-05		0.95684	-0.000462296		1.03005	-0.00633		0.89719	-0.000419015		0.94091	-0.00198		0.9838	-0.0012		0.99767	-0.00633		0.97991	-0.00179		1.04312	-0.00152		1.22152	-0.00526		1.3549	0.00315		1.02122	-0.00283		1.30063	0.00163		1.02067	-0.0026		1.33417	0.00428		0.70324	3.23108e-05
1.01652	-0.000947182		1.01693	-1.9478e-05		0.95795	-0.000464123		1.02963	-0.00627		0.8978	-0.000412697		0.94005	-0.00198		0.9847	-0.00119		0.99744	-0.0063		0.98115	-0.00178		1.04413	-0.00151		1.2229	-0.00511		1.3559	0.00322		1.02225	-0.0028		1.30162	0.00167		1.02144	-0.00258		1.33533	0.00436		0.70439	3.77522e-05
1.01754	-0.000931629		1.01793	-1.52101e-05		0.95894	-0.000456517		1.02794	-0.00621		0.89904	-0.000410758		0.93927	-0.00196		0.98597	-0.00118		0.99619	-0.00628		0.98214	-0.00176		1.04517	-0.0015		1.22344	-0.00496		1.35703	0.00328		1.02326	-0.00277		1.30262	0.00171		1.02289	-0.00255		1.33642	0.00444		0.70537	3.71647e-05
1.01851	-0.000922405		1.01892	-1.05089e-05		0.95995	-0.000460563		1.02727	-0.00616		0.89986	-0.00040612		0.93784	-0.00195		0.98711	-0.00117		0.9951	-0.00625		0.98302	-0.00174		1.04611	-0.0015		1.22469	-0.00481		1.35775	0.00334		1.02362	-0.00274		1.30393	0.00176		1.024	-0.00253		1.33736	0.00452		0.70624	3.6377e-05
1.01953	-0.000903649		1.01992	-6.80848e-06		0.96105	-0.000458688		1.02598	-0.00609		0.90136	-0.000403086		0.93679	-0.00194		0.98805	-0.00117		0.99411	-0.00623		0.98399	-0.00173		1.04697	-0.00149		1.22603	-0.00466		1.35888	0.00342		1.02423	-0.00271		1.30484	0.0018		1.02489	-0.0025		1.3382	0.0046		0.70732	3.42741e-05
1.02047	-0.000906701		1.02092	-2.6163e-06		0.96198	-0.000454701		1.02498	-0.00603		0.90227	-0.000400052		0.93591	-0.00193		0.98901	-0.00116		0.99312	-0.0062		0.98501	-0.00171		1.04804	-0.00148		1.22663	-0.00451		1.35989	0.00349		1.02552	-0.00268		1.30584	0.00184		1.02587	-0.00248		1.33919	0.00469		0.70841	3.50006e-05
1.0215	-0.000901281		1.02197	-4.06658e-07		0.96288	-0.000449582		1.02363	-0.00597		0.90307	-0.000397823		0.93499	-0.00192		0.98978	-0.00115		0.99216	-0.00617		0.98593	-0.0017		1.04888	-0.00147		1.22763	-0.00436		1.3609	0.00356		1.02592	-0.00266		1.30689	0.00189		1.02673	-0.00246		1.34019	0.00477		0.70933	3.65321e-05
1.02247	-0.000886243		1.02293	2.68443e-06		0.96416	-0.000448516		1.02301	-0.00591		0.90419	-0.000393694		0.93412	-0.00191		0.99093	-0.00114		0.99122	-0.00615		0.9871	-0.00168		1.05005	-0.00146		1.22845	-0.00422		1.36204	0.00363		1.02775	-0.00263		1.30846	0.00194		1.02778	-0.00243		1.34112	0.00485		0.71024	3.88288e-05
1.02346	-0.000874494		1.02389	9.84611e-06		0.96484	-0.000441243		1.02201	-0.00585		0.90533	-0.000391856		0.93323	-0.0019		0.99165	-0.00114		0.99038	-0.00612		0.98813	-0.00167		1.05079	-0.00146		1.22952	-0.00408		1.36313	0.0037		1.02862	-0.0026		1.30936	0.002		1.02898	-0.0024		1.3423	0.00494		0.7113	3.77966e-05
1.0245	-0.000858902		1.02495	1.03824e-05		0.96585	-0.000442123		1.02116	-0.00579		0.90609	-0.000385356		0.93206	-0.00189		0.99334	-0.00113		0.98942	-0.00609		0.98929	-0.00165		1.05201	-0.00145		1.23046	-0.00394		1.36363	0.00377		1.02957	-0.00257		1.31053	0.00204		1.02997	-0.00238		1.34342	0.00503		0.71233	4.05739e-05
1.0255	-0.000853184		1.02597	1.64538e-05		0.96704	-0.000440386		1.01998	-0.00572		0.9068	-0.000388592		0.93079	-0.00188		0.99367	-0.00111		0.98795	-0.00607		0.99008	-0.00164		1.0531	-0.00144		1.23164	-0.0038		1.36507	0.00385		1.03066	-0.00255		1.3108	0.00209		1.03046	-0.00236		1.34425	0.00512		0.71325	4.33661e-05
1.02649	-0.000835766		1.02694	1.85086e-05		0.96811	-0.000433954		1.01919	-0.00566		0.90808	-0.000385134		0.93003	-0.00187		0.99524	-0.00111		0.98696	-0.00604		0.99109	-0.00162		1.05375	-0.00144		1.23253	-0.00366		1.36589	0.00392		1.03157	-0.00252		1.31231	0.00214		1.03193	-0.00234		1.34542	0.0052		0.71433	4.18781e-05
1.02747	-0.000823587		1.02796	2.13654e-05		0.96907	-0.000436714		1.01791	-0.0056		0.90933	-0.000382131		0.92915	-0.00186		0.99617	-0.0011		0.98575	-0.00602		0.99222	-0.00161		1.05504	-0.00143		1.2338	-0.00352		1.36698	0.00399		1.03252	-0.00249		1.31248	0.00219		1.03303	-0.00231		1.34624	0.0053		0.71536	4.60721e-05
1.02852	-0.000810834		1.02896	2.68736e-05		0.97019	-0.000428457		1.01703	-0.00555		0.91003	-0.000381834		0.92818	-0.00185		0.99686	-0.00109		0.98521	-0.00599		0.99307	-0.00159		1.05588	-0.00142		1.23465	-0.00339		1.36802	0.00407		1.03357	-0.00247		1.31447	0.00224		1.0341	-0.0023		1.34711	0.00539		0.71633	4.93853e-05
1.02948	-0.000795656		1.02994	2.67708e-05		0.971	-0.000430198		1.01611	-0.00548		0.91098	-0.000375796		0.92688	-0.00184		0.99773	-0.00109		0.98448	-0.00597		0.99398	-0.00158		1.05696	-0.00141		1.23566	-0.00325		1.36881	0.00414		1.03478	-0.00245		1.31509	0.00229		1.03472	-0.00228		1.34849	0.00548		0.71735	5.07676e-05
1.03045	-0.000790398		1.03094	3.01311e-05		0.9719	-0.000424609		1.01497	-0.00543		0.91215	-0.000371019		0.92606	-0.00183		0.99895	-0.00108		0.98285	-0.00595		0.99505	-0.00156		1.05791	-0.0014		1.23624	-0.00312		1.36982	0.0042		1.03665	-0.00243		1.31631	0.00235		1.03595	-0.00226		1.34903	0.00557		0.71838	4.20523e-05
1.03144	-0.000785096		1.03197	3.40194e-05		0.97256	-0.0004193		1.01449	-0.00537		0.91291	-0.000370035		0.92517	-0.00181		0.99991	-0.00107		0.9818	-0.00592		0.99605	-0.00155		1.05902	-0.0014		1.23769	-0.00298		1.37055	0.00428		1.03681	-0.0024		1.31707	0.00242		1.03685	-0.00223		1.35039	0.00566		0.7193	4.42799e-05
1.03247	-0.000770185		1.03292	3.91183e-05		0.97391	-0.000417455		1.01326	-0.00532		0.91395	-0.000368475		0.92404	-0.0018		1.00093	-0.00106		0.98124	-0.0059		0.99711	-0.00153		1.0598	-0.00139		1.23903	-0.00285		1.37172	0.00435		1.03802	-0.00238		1.31809	0.00248		1.03784	-0.00221		1.35145	0.00576		0.72036	4.47481e-05
1.03346	-0.000758715		1.03393	4.45233e-05		0.97461	-0.000411469		1.0121	-0.00525		0.91504	-0.000365305		0.92302	-0.00179		1.00167	-0.00106		0.9801	-0.00587		0.99809	-0.00152		1.06094	-0.00138		1.23991	-0.00272		1.37287	0.00443		1.03928	-0.00236		1.31923	0.00253		1.03891	-0.00219		1.35252	0.00585		0.72126	4.74664e-05
1.03444	-0.00074628		1.03493	4.38027e-05		0.97593	-0.000408198		1.0111	-0.0052		0.91592	-0.000364854		0.92217	-0.00178		1.00303	-0.00105		0.97908	-0.00584		0.9989	-0.00152		1.06186	-0.00137		1.24055	-0.00259		1.37382	0.0045		1.04042	-0.00233		1.31977	0.00259		1.04008	-0.00217		1.35352	0.00595		0.72232	5.22449e-05
1.03544	-0.000735757		1.03593	5.02344e-05		0.97762	-0.000395259		1.00983	-0.00514		0.91703	-0.000363741		0.92101	-0.00178		1.00402	-0.00104		0.97806	-0.00582		1.00008	-0.00151		1.063	-0.00136		1.24188	-0.00247		1.37479	0.00459		1.0414	-0.00231		1.32095	0.00264		1.04091	-0.00215		1.35414	0.00605		0.72335	4.90807e-05
1.03643	-0.000723071		1.03694	5.30379e-05		0.97821	-0.000386232		1.00927	-0.00509		0.91808	-0.000357677		0.92035	-0.00176		1.00484	-0.00104		0.97737	-0.0058		1.00095	-0.00148		1.0638	-0.00136		1.24259	-0.00234		1.37586	0.00466		1.04224	-0.00228		1.3222	0.0027		1.04172	-0.00214		1.35544	0.00614		0.72433	5.92838e-05
1.03744	-0.000713787		1.03792	5.52806e-05		0.97905	-0.000381309		1.0081	-0.00504		0.91893	-0.000357435		0.91921	-0.00175		1.00626	-0.00103		0.97609	-0.00578		1.00203	-0.00148		1.06495	-0.00135		1.24333	-0.00221		1.37689	0.00474		1.04322	-0.00226		1.32281	0.00275		1.04276	-0.00211		1.3564	0.00624		0.72536	5.90433e-05
1.03841	-0.000698322		1.03895	6.38134e-05		0.97995	-0.000370993		1.00691	-0.00499		0.92003	-0.000356364		0.9179	-0.00175		1.00672	-0.00102		0.9751	-0.00575		1.00326	-0.00146		1.06581	-0.00134		1.24468	-0.00209		1.37797	0.00482		1.04367	-0.00225		1.32412	0.00282		1.04364	-0.0021		1.35722	0.00635		0.72633	6.36318e-05
1.03942	-0.000686769		1.03999	6.2257e-05		0.98122	-0.000370077		1.00598	-0.00493		0.92106	-0.000347077		0.91717	-0.00173		1.008	-0.00101		0.97409	-0.00573		1.00415	-0.00145		1.06697	-0.00133		1.24564	-0.00196		1.37914	0.00489		1.04452	-0.00223		1.32505	0.00287		1.04476	-0.00208		1.35815	0.00644		0.72745	6.59558e-05
1.04041	-0.000673027		1.04099	7.04639e-05		0.98161	-0.000363037		1.00515	-0.00489		0.92223	-0.000357106		0.916	-0.00172		1.00865	-0.00101		0.97293	-0.0057		1.00504	-0.00143		1.06798	-0.00132		1.24682	-0.00184		1.37996	0.00498		1.04563	-0.0022		1.32629	0.00294		1.04603	-0.00206		1.3593	0.00654		0.72839	7.02497e-05
1.04142	-0.000664555		1.04192	6.70809e-05		0.983	-0.000357042		1.00403	-0.00483		0.9228	-0.000356617		0.91525	-0.00171		1.01	-0.001		0.97202	-0.00568		1.00614	-0.00142		1.06911	-0.00132		1.24756	-0.00171		1.38081	0.00505		1.04664	-0.00219		1.32717	0.003		1.04714	-0.00204		1.36085	0.00664		0.72925	5.46938e-05
1.04241	-0.000648599		1.04292	7.4073e-05		0.98417	-0.000350428		1.00302	-0.00479		0.92369	-0.000355028		0.91371	-0.00171		1.01123	-0.000995795		0.97101	-0.00566		1.0073	-0.00141		1.07	-0.00131		1.2487	-0.00159		1.38161	0.00513		1.0477	-0.00216		1.32848	0.00305		1.04785	-0.00202		1.36125	0.00675		0.73033	6.38936e-05
1.04343	-0.000634288		1.04394	7.73675e-05		0.98508	-0.000325877		1.00202	-0.00474		0.9252	-0.000349809		0.91277	-0.0017		1.0116	-0.000985018		0.9705	-0.00563		1.00813	-0.0014		1.07062	-0.0013		1.24917	-0.00147		1.38297	0.00519		1.0491	-0.00214		1.32883	0.00312		1.04869	-0.002		1.36275	0.00685		0.7314	6.50477e-05
1.04442	-0.00062882		1.04496	8.02787e-05		0.98611	-0.000323281		1.00141	-0.0047		0.92602	-0.000352386		0.91199	-0.00168		1.01264	-0.000982415		0.96891	-0.00561		1.00896	-0.00139		1.07193	-0.00129		1.25062	-0.00134		1.38388	0.00528		1.05021	-0.00212		1.32995	0.00317		1.04987	-0.00199		1.36293	0.00695		0.73239	6.34351e-05
1.04542	-0.000613214		1.04597	8.34693e-05		0.98691	-0.000309426		1.00012	-0.00466		0.92728	-0.000337039		0.91096	-0.00168		1.01414	-0.000975516		0.96794	-0.00559		1.01045	-0.00137		1.07294	-0.00129		1.25165	-0.00122		1.38515	0.00535		1.05115	-0.0021		1.3313	0.00323		1.05088	-0.00197		1.36454	0.00706		0.73347	6.89536e-05
1.04637	-0.000599899		1.04698	9.1397e-05		0.9879	-0.000304533		0.99911	-0.00461		0.92799	-0.000342751		0.90986	-0.00166		1.01517	-0.000965361		0.96721	-0.00557		1.0112	-0.00136		1.07394	-0.00128		1.2527	-0.0011		1.38593	0.00544		1.05146	-0.00209		1.33192	0.0033		1.05156	-0.00196		1.36541	0.00717		0.73433	6.82651e-05
1.04738	-0.00058441		1.04796	9.63387e-05		0.98901	-0.000301722		0.99819	-0.00457		0.92903	-0.000344052		0.90928	-0.00165		1.0161	-0.000960008		0.96603	-0.00555		1.01209	-0.00135		1.07498	-0.00127		1.2539	-0.000980966		1.38686	0.00552		1.05247	-0.00207		1.33299	0.00335		1.05275	-0.00194		1.36619	0.00727		0.73543	7.48358e-05
1.0484	-0.00058046		1.04896	9.87778e-05		0.99006	-0.000294437		0.99691	-0.00453		0.9298	-0.000349683		0.90803	-0.00164		1.01668	-0.000953763		0.96513	-0.00553		1.01298	-0.00134		1.07576	-0.00126		1.25496	-0.000870424		1.38808	0.0056		1.054	-0.00205		1.33379	0.00341		1.05381	-0.00192		1.36753	0.00737		0.73651	7.53603e-05
1.04934	-0.000570356		1.04994	9.72432e-05		0.99086	-0.000285319		0.99572	-0.00449		0.93106	-0.000342351		0.90712	-0.00164		1.01753	-0.000948175		0.96415	-0.0055		1.01412	-0.00133		1.07673	-0.00125		1.25586	-0.000755437		1.3891	0.00568		1.05534	-0.00203		1.33532	0.00348		1.05495	-0.0019		1.36859	0.00748		0.73744	8.1825e-05
1.05031	-0.000548153		1.05096	0.000106764		0.99251	-0.000279422		0.99512	-0.00446		0.93195	-0.000342967		0.90606	-0.00163		1.01923	-0.000938196		0.9631	-0.00548		1.01529	-0.00132		1.07772	-0.00124		1.25662	-0.000632576		1.3901	0.00576		1.05611	-0.00201		1.33589	0.00354		1.05561	-0.00188		1.3692	0.00758		0.73838	8.55204e-05
1.05138	-0.000537373		1.05196	0.000106906		0.9931	-0.00026049		0.99389	-0.00442		0.93288	-0.000342628		0.90501	-0.00162		1.02	-0.000935402		0.96204	-0.00545		1.01594	-0.00131		1.07884	-0.00123		1.25753	-0.000513296		1.39067	0.00584		1.05701	-0.00199		1.33691	0.0036		1.05667	-0.00187		1.37043	0.0077		0.73942	7.16921e-05
1.05237	-0.000523634		1.05299	0.00010822		0.99436	-0.000257558		0.99288	-0.00438		0.934	-0.0003359		0.90403	-0.00161		1.02066	-0.00093064		0.96144	-0.00543		1.01698	-0.0013		1.07976	-0.00122		1.25894	-0.000399522		1.39155	0.00592		1.05768	-0.00197		1.33824	0.00366		1.05759	-0.00185		1.37121	0.0078		0.74044	7.54601e-05
1.05337	-0.000500586		1.05397	0.000115753		0.99498	-0.000246192		0.99208	-0.00435		0.93489	-0.000333141		0.90318	-0.0016		1.02226	-0.000930859		0.96003	-0.00541		1.01811	-0.00128		1.08093	-0.00122		1.25962	-0.000275616		1.39318	0.006		1.05827	-0.00195		1.33908	0.00374		1.05884	-0.00184		1.37214	0.00792		0.74148	7.94282e-05
1.05437	-0.000492137		1.05496	0.00011896		0.99585	-0.000245251		0.99118	-0.00432		0.93607	-0.000336091		0.90203	-0.00159		1.023	-0.000921063		0.95893	-0.00539		1.01917	-0.00128		1.08185	-0.00121		1.2607	-0.000163086		1.39387	0.00609		1.06007	-0.00195		1.33987	0.0038		1.05987	-0.00182		1.37361	0.00803		0.7424	8.08414e-05
1.05537	-0.000477707		1.05598	0.00012124		0.99712	-0.000237939		0.98978	-0.00427		0.93677	-0.000335336		0.90076	-0.00159		1.02431	-0.000913156		0.9583	-0.00537		1.02034	-0.00126		1.08285	-0.0012		1.26171	-4.77914e-05		1.39538	0.00617		1.06136	-0.00193		1.34077	0.00387		1.06085	-0.00182		1.37433	0.00814		0.74354	8.60252e-05
1.05638	-0.000482301		1.05696	0.000129181		0.99814	-0.000236333		0.98873	-0.00424		0.9383	-0.000330585		0.9003	-0.00157		1.02505	-0.000909397		0.95719	-0.00535		1.02111	-0.00126		1.08366	-0.00119		1.26284	7.22784e-05		1.39602	0.00624		1.06197	-0.00191		1.34259	0.00392		1.06161	-0.0018		1.37509	0.00824		0.7445	9.03339e-05
1.05739	-0.000458981		1.05794	0.000132287		0.99895	-0.000233838		0.9881	-0.00421		0.93939	-0.000332936		0.89909	-0.00156		1.02568	-0.000899504		0.95604	-0.00533		1.02218	-0.00124		1.08472	-0.00119		1.26343	0.000184585		1.39699	0.00633		1.06246	-0.00189		1.34287	0.00399		1.06275	-0.00178		1.37658	0.00835		0.74545	9.3936e-05
1.05837	-0.000445345		1.05892	0.00013663		0.99985	-0.000229524		0.98706	-0.00419		0.93968	-0.000335918		0.89822	-0.00156		1.02714	-0.000893868		0.95531	-0.00531		1.02311	-0.00123		1.0861	-0.00117		1.26461	0.000303038		1.39802	0.00641		1.06361	-0.00187		1.34353	0.00406		1.06383	-0.00176		1.37728	0.00846		0.74646	9.80422e-05
1.05936	-0.000429965		1.05998	0.000141785		1.00121	-0.000226834		0.98586	-0.00415		0.94115	-0.000334702		0.89706	-0.00155		1.02781	-0.000887891		0.95417	-0.00528		1.0242	-0.00122		1.08679	-0.00117		1.26569	0.000415664		1.39888	0.0065		1.06514	-0.00186		1.3451	0.00413		1.06488	-0.00175		1.3783	0.00857		0.74738	9.68216e-05
1.06037	-0.00042436		1.06096	0.000146453		1.00206	-0.00022668		0.98468	-0.00411		0.94205	-0.000334436		0.89611	-0.00154		1.0291	-0.0008841		0.95332	-0.00527		1.0252	-0.00121		1.08787	-0.00117		1.26665	0.000528036		1.39988	0.00658		1.06608	-0.00184		1.3461	0.0042		1.06575	-0.00173		1.3794	0.00868		0.74843	0.000100552
1.06133	-0.000409989		1.06196	0.00015331		1.00285	-0.000224964		0.98377	-0.00408		0.9426	-0.000333932		0.89514	-0.00153		1.02984	-0.000880549		0.95238	-0.00525		1.02617	-0.0012		1.08903	-0.00116		1.26782	0.000630406		1.40081	0.00667		1.0665	-0.00181		1.3468	0.00428		1.0666	-0.00172		1.38041	0.0088		0.74951	0.000101289
1.06238	-0.000406282		1.06296	0.000156259		1.00405	-0.000224582		0.98299	-0.00405		0.94401	-0.000327176		0.89366	-0.00152		1.03087	-0.000872514		0.95097	-0.00523		1.02718	-0.00119		1.09008	-0.00115		1.26857	0.000744182		1.4018	0.00676		1.06778	-0.00181		1.34818	0.00436		1.06782	-0.0017		1.38119	0.00891		0.75035	9.77548e-05
1.06343	-0.000379347		1.06397	0.000164037		1.0046	-0.000216463		0.98223	-0.00401		0.9451	-0.000324585		0.89321	-0.00152		1.0323	-0.000866188		0.95005	-0.00521		1.02804	-0.00118		1.0909	-0.00114		1.2695	0.000857102		1.40313	0.00685		1.06894	-0.0018		1.34915	0.00443		1.06857	-0.00169		1.38239	0.00902		0.7514	9.49081e-05
1.0644	-0.000365121		1.06499	0.000166766		1.00637	-0.000214347		0.98063	-0.00398		0.94607	-0.000322474		0.89184	-0.0015		1.03298	-0.000857358		0.9493	-0.00519		1.0292	-0.00118		1.0919	-0.00113		1.2706	0.000970222		1.40402	0.00693		1.0704	-0.00178		1.35015	0.0045		1.06977	-0.00168		1.38334	0.00914		0.7524	0.000101857
1.06538	-0.000352677		1.06596	0.000172453		1.0068	-0.000212162		0.98003	-0.00394		0.94701	-0.000327538		0.89086	-0.00149		1.0338	-0.000846194		0.94828	-0.00517		1.03013	-0.00117		1.09307	-0.00112		1.27169	0.00108		1.40455	0.00702		1.07115	-0.00176		1.3511	0.00457		1.07076	-0.00167		1.3842	0.00925		0.75337	0.000104461
1.06643	-0.000341922		1.06697	0.000177457		1.00804	-0.000216295		0.97927	-0.00391		0.94819	-0.000327733		0.89006	-0.00149		1.03526	-0.000848704		0.94693	-0.00515		1.03122	-0.00116		1.09397	-0.00112		1.27264	0.00119		1.40607	0.00711		1.0722	-0.00175		1.35215	0.00465		1.07202	-0.00165		1.38572	0.00937		0.75442	0.000105601
1.06739	-0.000328267		1.06797	0.000184616		1.00871	-0.000214168		0.97815	-0.00387		0.94883	-0.000328131		0.88888	-0.00148		1.03616	-0.000839599		0.94609	-0.00513		1.03224	-0.00115		1.09493	-0.00111		1.27376	0.00131		1.40668	0.0072		1.07309	-0.00173		1.35286	0.00473		1.07277	-0.00163		1.38619	0.00948		0.7555	0.000105403
1.06842	-0.000320684		1.06894	0.00018453		1.01009	-0.000220367		0.97711	-0.00384		0.94952	-0.000322923		0.88803	-0.00147		1.0367	-0.000836019		0.94526	-0.00511		1.03335	-0.00114		1.09612	-0.0011		1.27455	0.00142		1.40779	0.00728		1.07407	-0.00171		1.35388	0.00481		1.07375	-0.00162		1.38756	0.00959		0.75653	0.000109777
1.06933	-0.000307167		1.06993	0.00019188		1.01064	-0.000229432		0.97581	-0.00381		0.95093	-0.000319276		0.88699	-0.00146		1.03785	-0.000829351		0.94405	-0.00509		1.03397	-0.00113		1.09708	-0.00109		1.27574	0.00153		1.40883	0.00736		1.07513	-0.00169		1.35533	0.0049		1.07471	-0.00161		1.38854	0.0097		0.75748	0.000113724
1.07043	-0.000295781		1.07091	0.000198857		1.01206	-0.000227717		0.97496	-0.00378		0.9525	-0.000317192		0.88634	-0.00145		1.03899	-0.000824294		0.94318	-0.00507		1.03528	-0.00112		1.09778	-0.00108		1.27666	0.00163		1.41001	0.00745		1.07621	-0.00168		1.35635	0.00499		1.07578	-0.00159		1.38933	0.00982		0.75854	0.00011148
1.07139	-0.000284042		1.07193	0.000204647		1.01318	-0.000229864		0.97404	-0.00374		0.95316	-0.0003169		0.8851	-0.00145		1.03951	-0.000822645		0.9422	-0.00505		1.03619	-0.0011		1.09918	-0.00108		1.27768	0.00174		1.41069	0.00754		1.077	-0.00168		1.35712	0.00507		1.07669	-0.00158		1.39031	0.00993		0.7595	0.000117588
1.07237	-0.000274282		1.07291	0.00021195		1.01393	-0.000224237		0.97317	-0.0037		0.95366	-0.000314766		0.88412	-0.00144		1.04085	-0.000815058		0.94084	-0.00503		1.03728	-0.00109		1.09986	-0.00106		1.27877	0.00185		1.41173	0.00764		1.07831	-0.00166		1.35766	0.00516		1.07785	-0.00156		1.39068	0.01005		0.76043	0.000117198
1.07343	-0.000257823		1.07392	0.00021632		1.01495	-0.000232171		0.97212	-0.00367		0.95514	-0.0003081		0.88317	-0.00143		1.04226	-0.000812866		0.94008	-0.00502		1.03791	-0.00109		1.10089	-0.00106		1.27969	0.00195		1.41298	0.00773		1.07937	-0.00164		1.35901	0.00524		1.07903	-0.00156		1.39226	0.01017		0.76153	0.000113355
1.07447	-0.000236628		1.07493	0.000221061		1.01581	-0.00022734		0.97117	-0.00363		0.95608	-0.000313721		0.88185	-0.00142		1.04306	-0.000805471		0.93891	-0.00499		1.03914	-0.00108		1.102	-0.00106		1.28037	0.00205		1.4142	0.00782		1.08012	-0.00163		1.36025	0.00533		1.0799	-0.00154		1.39317	0.01029		0.76253	0.000114364
1.07539	-0.000223618		1.07591	0.000230274		1.01704	-0.000228256		0.97006	-0.0036		0.95709	-0.000307623		0.88105	-0.00141		1.04375	-0.000795935		0.93817	-0.00498		1.04004	-0.00107		1.10302	-0.00105		1.28158	0.00216		1.41484	0.00792		1.08089	-0.00161		1.36099	0.00543		1.08052	-0.00153		1.39406	0.0104		0.76343	0.000116073
1.07644	-0.000211891		1.0769	0.00023349		1.01773	-0.00023504		0.96894	-0.00356		0.95777	-0.000305892		0.87978	-0.0014		1.04481	-0.000788864		0.93717	-0.00496		1.04122	-0.00106		1.10398	-0.00104		1.28252	0.00227		1.41629	0.00801		1.08148	-0.00159		1.36266	0.00552		1.08173	-0.00151		1.39522	0.01052		0.76457	0.000117487
1.07742	-0.000196897		1.07794	0.00024052		1.01881	-0.000247374		0.96814	-0.00352		0.95892	-0.00030324		0.8795	-0.0014		1.04618	-0.000785238		0.93621	-0.00495		1.04215	-0.00105		1.10522	-0.00104		1.2833	0.00238		1.41664	0.00811		1.08264	-0.00158		1.36328	0.00562		1.08279	-0.0015		1.39626	0.01063		0.76547	0.000117753
1.07847	-0.000187113		1.07892	0.000246448		1.02023	-0.000241887		0.96693	-0.00349		0.95999	-0.000301371		0.87786	-0.00139		1.0468	-0.000778476		0.93487	-0.00493		1.04327	-0.00105		1.10595	-0.00102		1.28473	0.00248		1.41763	0.00821		1.08372	-0.00156		1.36406	0.00571		1.08382	-0.00149		1.39731	0.01075		0.76655	0.000122188
1.07944	-0.000180322		1.07993	0.000253926		1.02073	-0.000245093		0.96615	-0.00346		0.96075	-0.000301778		0.87702	-0.00138		1.04812	-0.000779615		0.93385	-0.00491		1.04381	-0.00104		1.10714	-0.00102		1.28562	0.00259		1.41879	0.0083		1.08517	-0.00156		1.365	0.00581		1.0848	-0.00148		1.39832	0.01087		0.76753	0.000122132
1.08046	-0.000167426		1.0809	0.000262196		1.02216	-0.000244044		0.96518	-0.00342		0.96179	-0.000300726		0.87601	-0.00138		1.04903	-0.000774909		0.93309	-0.00489		1.04503	-0.00103		1.10824	-0.00101		1.28662	0.00268		1.42007	0.0084		1.08622	-0.00155		1.36612	0.0059		1.08606	-0.00146		1.39927	0.011		0.76848	0.000122778
1.08152	-0.00015437		1.0819	0.000268685		1.02287	-0.00023651		0.964	-0.00339		0.96307	-0.000295426		0.87496	-0.00136		1.04972	-0.000765156		0.93195	-0.00488		1.04597	-0.00102		1.10907	-0.00101		1.28789	0.00279		1.42084	0.00848		1.08675	-0.00154		1.36635	0.00601		1.08693	-0.00145		1.40044	0.01112		0.76948	0.000123689
1.08244	-0.000142605		1.08297	0.000274779		1.02379	-0.00023462		0.96299	-0.00336		0.96408	-0.00028944		0.87428	-0.00136		1.05099	-0.000760299		0.93109	-0.00485		1.04718	-0.00101		1.10979	-0.000993713		1.28882	0.00289		1.42192	0.00858		1.08729	-0.00152		1.36745	0.0061		1.08779	-0.00144		1.40124	0.01123		0.77049	0.000122682
1.08342	-0.000130647		1.08391	0.000283315		1.02513	-0.00023537		0.96242	-0.00333		0.96498	-0.000285298		0.87278	-0.00135		1.05188	-0.000756757		0.93033	-0.00484		1.04804	-0.000999421		1.11105	-0.000989077		1.28972	0.00299		1.42284	0.00868		1.08891	-0.0015		1.36859	0.00621		1.08888	-0.00142		1.40227	0.01135		0.77143	0.000123721
1.0845	-0.000124006		1.08496	0.000288634		1.02597	-0.000234044		0.9609	-0.00329		0.96617	-0.000286037		0.87217	-0.00134		1.0527	-0.000749282		0.9292	-0.00482		1.04906	-0.000992338		1.11201	-0.000981862		1.29078	0.0031		1.42385	0.00878		1.08995	-0.00149		1.36975	0.00631		1.08963	-0.00141		1.40345	0.01147		0.77244	0.000122623
1.08551	-0.000102971		1.08592	0.000300881		1.0265	-0.000229111		0.96018	-0.00327		0.96699	-0.000282553		0.87107	-0.00134		1.05433	-0.000744798		0.92807	-0.00481		1.04981	-0.000980775		1.11286	-0.000973613		1.2917	0.0032		1.42501	0.00889		1.09138	-0.00147		1.37116	0.00641		1.09092	-0.0014		1.40387	0.01159		0.77345	0.000122081
1.08646	-9.03934e-05		1.0869	0.000308968		1.02827	-0.000227273		0.95949	-0.00324		0.96794	-0.000279839		0.87021	-0.00133		1.05484	-0.000739666		0.92667	-0.00479		1.05096	-0.000974803		1.11389	-0.000964744		1.29248	0.0033		1.42572	0.009		1.09206	-0.00146		1.372	0.00651		1.09154	-0.00138		1.40528	0.01171		0.77461	0.000128862
1.0875	-7.84738e-05		1.08801	0.000317268		1.02879	-0.000221477		0.95834	-0.00321		0.96912	-0.000276733		0.86888	-0.00133		1.05609	-0.000732743		0.926	-0.00477		1.05191	-0.000962445		1.11485	-0.000963674		1.29348	0.00339		1.42704	0.0091		1.09267	-0.00145		1.37326	0.00662		1.093	-0.00137		1.40637	0.01183		0.77547	0.000125188
1.08849	-7.0365e-05		1.08891	0.000326743		1.02975	-0.000220276		0.95673	-0.00319		0.97018	-0.000273204		0.86798	-0.00132		1.0569	-0.000732667		0.92536	-0.00475		1.05262	-0.000954034		1.11592	-0.000954277		1.29449	0.0035		1.4276	0.00921		1.09344	-0.00145		1.37398	0.00672		1.09394	-0.00136		1.4075	0.01196		0.77646	0.000128228
1.08951	-5.78706e-05		1.08996	0.000338065		1.03096	-0.000214439		0.95605	-0.00317		0.97102	-0.000271458		0.86707	-0.0013		1.05825	-0.000727471		0.92417	-0.00474		1.05389	-0.000950957		1.11689	-0.000943904		1.29548	0.0036		1.42897	0.00932		1.09457	-0.00143		1.37497	0.00683		1.09468	-0.00135		1.40821	0.01207		0.77738	0.000122795
1.09048	-4.69328e-05		1.09095	0.000343214		1.03204	-0.000212554		0.95552	-0.00314		0.97186	-0.000263774		0.86608	-0.0013		1.05892	-0.000724484		0.92296	-0.00472		1.05484	-0.000932345		1.11801	-0.000944005		1.29658	0.0037		1.43007	0.00942		1.09608	-0.00141		1.3758	0.00694		1.09592	-0.00134		1.4091	0.0122		0.77842	0.00012648
1.09149	-3.9531e-05		1.09193	0.00035993		1.03257	-0.000204918		0.95404	-0.00312		0.97318	-0.000256491		0.86494	-0.00129		1.05978	-0.000719489		0.92208	-0.00471		1.05594	-0.000928012		1.11903	-0.000935652		1.29756	0.0038		1.43097	0.00954		1.0968	-0.0014		1.37695	0.00704		1.09668	-0.00133		1.41037	0.01233		0.7795	0.000125939
1.0925	-2.27101e-05		1.09295	0.000361972		1.03393	-0.000202003		0.95306	-0.00309		0.97376	-0.000257616		0.86378	-0.00129		1.06088	-0.000712873		0.92116	-0.00469		1.05702	-0.000922875		1.1199	-0.000924229		1.29867	0.00389		1.43189	0.00964		1.09854	-0.00139		1.37806	0.00715		1.09774	-0.00131		1.41106	0.01244		0.78045	0.00012218
1.09354	-9.49984e-06		1.09399	0.000378394		1.03484	-0.000185157		0.95191	-0.00307		0.97497	-0.000256669		0.86303	-0.00128		1.0622	-0.000703381		0.9204	-0.00468		1.05767	-0.000915779		1.121	-0.000920679		1.29954	0.00399		1.43273	0.00976		1.09954	-0.00137		1.37882	0.00725		1.09867	-0.00129		1.41216	0.01257		0.78142	0.000121525
1.09454	-4.766e-07		1.09497	0.000384733		1.03589	-0.000180963		0.95074	-0.00306		0.97612	-0.000253124		0.86216	-0.00127		1.0631	-0.000699622		0.91897	-0.00466		1.05894	-0.000910526		1.12197	-0.000911395		1.30077	0.00409		1.43417	0.00985		1.10004	-0.00136		1.37984	0.00736		1.10006	-0.00128		1.41329	0.01269		0.78248	0.000129172
1.09549	6.69324e-06		1.09589	0.000394853		1.03721	-0.000171597		0.94998	-0.00302		0.97673	-0.00024835		0.86074	-0.00127		1.064	-0.000692668		0.91813	-0.00465		1.05992	-0.000896388		1.12294	-0.000901373		1.30176	0.00418		1.43485	0.00996		1.10099	-0.00135		1.38096	0.00747		1.10085	-0.00127		1.41436	0.01282		0.78341	0.000126461
1.09652	1.95478e-05		1.09691	0.000406366		1.03792	-0.000167412		0.94889	-0.00301		0.97779	-0.000251782		0.86017	-0.00127		1.06519	-0.000691406		0.91731	-0.00463		1.06108	-0.000892523		1.12383	-0.000890691		1.3026	0.00428		1.43609	0.01008		1.10239	-0.00134		1.38159	0.00757		1.10174	-0.00126		1.41532	0.01294		0.78442	0.000124205
1.09755	2.94983e-05		1.09794	0.00041942		1.0387	-0.000163956		0.94827	-0.00299		0.97884	-0.00024867		0.85909	-0.00125		1.06607	-0.000689098		0.91609	-0.00461		1.06198	-0.000884339		1.12503	-0.000888848		1.30353	0.00438		1.437	0.0102		1.10263	-0.00134		1.38298	0.00768		1.10263	-0.00125		1.41592	0.01307		0.78536	0.000124857
1.09858	4.36547e-05		1.09895	0.000435904		1.04004	-0.000163921		0.94743	-0.00296		0.98048	-0.000236811		0.85801	-0.00125		1.06693	-0.000684257		0.9152	-0.0046		1.06293	-0.000873719		1.1259	-0.000880225		1.30456	0.00448		1.43765	0.01031		1.10364	-0.00132		1.38373	0.00779		1.10375	-0.00123		1.41734	0.01319		0.78649	0.000122398
1.09955	5.21528e-05		1.09993	0.000440376		1.04111	-0.000153712		0.94607	-0.00296		0.98078	-0.000232795		0.85689	-0.00123		1.06786	-0.000679176		0.91407	-0.00458		1.06396	-0.000866895		1.12699	-0.000870523		1.3055	0.00456		1.43872	0.01045		1.10439	-0.0013		1.38454	0.00789		1.10495	-0.00122		1.4182	0.01331		0.78752	0.000120979
1.10053	6.45815e-05		1.10098	0.00045284		1.04198	-0.000148732		0.94476	-0.00294		0.98182	-0.000233375		0.85619	-0.00123		1.06896	-0.000675035		0.91307	-0.00456		1.06502	-0.000852118		1.12789	-0.000865125		1.30646	0.00465		1.43995	0.01056		1.10559	-0.00129		1.38547	0.00801		1.106	-0.00121		1.41941	0.01345		0.7884	0.0001167
1.10154	7.66902e-05		1.10193	0.000464576		1.04289	-0.000144351		0.94389	-0.00292		0.9833	-0.000227887		0.85509	-0.00122		1.07028	-0.000668723		0.91209	-0.00455		1.06601	-0.000843214		1.12877	-0.000861179		1.30772	0.00475		1.4408	0.01068		1.10655	-0.00127		1.38663	0.00812		1.10688	-0.0012		1.42012	0.01356		0.78935	0.00011339
1.1026	9.11986e-05		1.10298	0.000477032		1.04389	-0.00013609		0.94277	-0.00291		0.98409	-0.000226418		0.85418	-0.00122		1.07089	-0.000661501		0.91119	-0.00454		1.06681	-0.000834802		1.13006	-0.000852869		1.30847	0.00483		1.44207	0.01081		1.10733	-0.00126		1.38828	0.00823		1.10771	-0.00118		1.42143	0.0137		0.79039	0.000111659
1.10359	0.000100405		1.10396	0.000493998		1.04532	-0.000132616		0.94193	-0.00288		0.98526	-0.000226962		0.85295	-0.00121		1.07191	-0.000659196		0.90988	-0.00452		1.06779	-0.000821199		1.13091	-0.000840557		1.30978	0.00493		1.44278	0.01093		1.10888	-0.00124		1.3892	0.00834		1.10861	-0.00117		1.42174	0.01382		0.79142	0.0001083
1.10454	0.000115902		1.10498	0.000501948		1.04607	-0.000134607		0.94106	-0.00287		0.986	-0.000217093		0.85215	-0.00121		1.07302	-0.000653266		0.90925	-0.00451		1.06873	-0.000816996		1.1319	-0.000833325		1.31067	0.00503		1.44383	0.01107		1.10975	-0.00124		1.39024	0.00846		1.10992	-0.00116		1.42315	0.01395		0.79244	0.000115591
1.10553	0.000120398		1.10597	0.000516993		1.04747	-0.000128198		0.94044	-0.00285		0.98706	-0.000218107		0.85094	-0.0012		1.0738	-0.00065569		0.90842	-0.00449		1.06996	-0.000809958		1.13308	-0.000833138		1.3113	0.00512		1.44468	0.0112		1.11084	-0.00124		1.39129	0.00857		1.11104	-0.00115		1.42427	0.01407		0.79359	0.000122738
1.1066	0.00013402		1.10696	0.000531367		1.0486	-0.000126953		0.93925	-0.00283		0.988	-0.00021483		0.8502	-0.00119		1.0751	-0.000646793		0.90716	-0.00448		1.07101	-0.000805218		1.1341	-0.000822299		1.31257	0.00521		1.44616	0.01132		1.11201	-0.00122		1.39177	0.00867		1.11175	-0.00114		1.42536	0.0142		0.79442	0.000116117
1.10761	0.000145552		1.10797	0.000546604		1.0491	-0.000130697		0.93759	-0.0028		0.98902	-0.000202834		0.84898	-0.00118		1.07585	-0.000639148		0.90606	-0.00446		1.07199	-0.000796929		1.135	-0.000818131		1.31377	0.00531		1.44706	0.01144		1.11292	-0.0012		1.39296	0.00879		1.11296	-0.00112		1.42664	0.01433		0.79536	0.000114559
1.10859	0.000160746		1.10898	0.000559733		1.04966	-0.000127866		0.93718	-0.0028		0.98999	-0.000201248		0.84816	-0.00118		1.07714	-0.000636445		0.90496	-0.00444		1.07284	-0.000792277		1.13603	-0.000809071		1.31442	0.0054		1.44787	0.01158		1.11406	-0.0012		1.39373	0.00891		1.11402	-0.00112		1.4269	0.01445		0.7964	0.000113241
1.10957	0.000168255		1.10991	0.000574984		1.05096	-0.000131105		0.93593	-0.00278		0.99075	-0.000203628		0.847	-0.00117		1.07817	-0.000634781		0.90424	-0.00443		1.07388	-0.000784086		1.13705	-0.000800884		1.3156	0.00549		1.44887	0.01172		1.11481	-0.00118		1.39483	0.00902		1.11463	-0.0011		1.42841	0.01458		0.79741	0.000107192
1.11059	0.000181036		1.11095	0.000588006		1.05209	-0.00013973		0.93537	-0.00275		0.99224	-0.000201263		0.84606	-0.00176		1.07895	-0.000628769		0.90322	-0.00442		1.07495	-0.000774301		1.13814	-0.000797887		1.31673	0.00558		1.44979	0.01186		1.11654	-0.00117		1.39559	0.00914		1.11585	-0.00108		1.42919	0.01471		0.79844	0.000111293
1.1116	0.000196823		1.11193	0.000607168		1.05292	-0.000132125		0.93408	-0.00273		0.99301	-0.000197019		0.84598	-7.59682e-05		1.08007	-0.000622307		0.90179	-0.00441		1.07578	-0.000761996		1.13913	-0.000786784		1.31747	0.00567		1.45082	0.012		1.11756	-0.00115		1.39702	0.00926		1.11706	-0.00107		1.43013	0.01483		0.79939	0.000102232
1.11263	0.000203289		1.11292	0.000622266		1.05396	-0.000137575		0.93277	-0.00271		0.99402	-0.0001954		0.84725	-0.00112		1.08093	-0.000618603		0.90129	-0.00439		1.07682	-0.000758002		1.13986	-0.000781136		1.31853	0.00575		1.45167	0.01215		1.1184	-0.00114		1.39805	0.00938		1.11797	-0.00106		1.43135	0.01497		0.80047	9.70822e-05
1.11361	0.000223485		1.114	0.00063984		1.05487	-0.000145151		0.93183	-0.00269		0.9951	-0.00019665		0.8479	-0.0011		1.08189	-0.000601732		0.90033	-0.00438		1.07792	-0.000745004		1.1411	-0.000776513		1.31967	0.00583		1.45277	0.0123		1.11956	-0.00114		1.399	0.0095		1.1189	-0.00105		1.4323	0.01509		0.8014	9.16273e-05
1.11457	0.000233968		1.11497	0.000661032		1.05609	-0.000145672		0.93122	-0.00267		0.99609	-0.000188601		0.84896	-0.00108		1.08281	-0.000607597		0.899	-0.00436		1.07895	-0.000738906		1.14216	-0.00077309		1.32045	0.00593		1.45388	0.01245		1.11976	-0.00113		1.39974	0.00962		1.1199	-0.00104		1.43345	0.01522		0.80232	8.78075e-05
1.11555	0.000250945		1.11599	0.000675762		1.05675	-0.000142797		0.92975	-0.00264		0.99731	-0.000187158		0.85012	-0.00107		1.0841	-0.000603429		0.89839	-0.00435		1.07993	-0.000727173		1.14294	-0.000761588		1.32159	0.00601		1.45481	0.01261		1.12062	-0.00111		1.40076	0.00975		1.12095	-0.00102		1.43443	0.01535		0.80347	0.000104432
1.11658	0.000246703		1.11697	0.000693804		1.05814	-0.000150282		0.92896	-0.00262		0.99786	-0.000186304		0.85081	-0.00105		1.08504	-0.0005982		0.89734	-0.00433		1.08095	-0.000718461		1.144	-0.000754576		1.3229	0.0061		1.4558	0.01276		1.12147	-0.0011		1.40178	0.00987		1.12196	-0.00101		1.43527	0.01547		0.80438	0.000103361
1.11758	0.000269316		1.11796	0.000715389		1.05873	-0.000151818		0.92802	-0.00259		0.99913	-0.000183851		0.85195	-0.00103		1.08613	-0.000594273		0.8963	-0.00432		1.08185	-0.000709091		1.14495	-0.00075049		1.32392	0.0062		1.45702	0.01292		1.12238	-0.00109		1.40313	0.01		1.12285	-0.001		1.43623	0.0156		0.80541	9.62762e-05
1.11858	0.000282439		1.11897	0.000738113		1.05994	-0.000169148		0.92704	-0.00258		0.99989	-0.000183079		0.85307	-0.00102		1.08718	-0.000593261		0.89488	-0.0043		1.08287	-0.000702128		1.14585	-0.000745849		1.32449	0.00628		1.4577	0.01308		1.12433	-0.00107		1.40387	0.01013		1.1241	-0.000979965		1.43745	0.01573		0.80647	9.32077e-05
1.1196	0.000298141		1.11997	0.000761347		1.06087	-0.000173666		0.92592	-0.00255		1.00098	-0.000184127		0.85397	-0.00101		1.08808	-0.000588079		0.8941	-0.0043		1.08387	-0.000691043		1.14742	-0.000726429		1.32542	0.00637		1.45877	0.01323		1.1254	-0.00106		1.40482	0.01026		1.12481	-0.000968357		1.43826	0.01586		0.80738	8.86551e-05
1.1206	0.00031175		1.12099	0.000784904		1.06214	-0.000172733		0.92507	-0.00253		1.00223	-0.000178892		0.85487	-0.000998503		1.0889	-0.000577393		0.89296	-0.00428		1.08494	-0.000682256		1.14819	-0.00072389		1.32671	0.00646		1.46001	0.01337		1.1258	-0.00105		1.40617	0.01039		1.12593	-0.000956165		1.43911	0.01598		0.80843	8.62142e-05
1.12162	0.000328842		1.12195	0.000799075		1.06292	-0.000180974		0.92398	-0.00251		1.00294	-0.000177882		0.85592	-0.000991814		1.0904	-0.000572392		0.89194	-0.00426		1.08591	-0.00067541		1.14904	-0.00071445		1.3277	0.00654		1.46059	0.01354		1.12653	-0.00105		1.40704	0.01052		1.12665	-0.000942434		1.44009	0.01611		0.80936	8.02092e-05
1.1226	0.000347369		1.12294	0.000827068		1.06354	-0.000176635		0.92316	-0.00248		1.00418	-0.000175761		0.85683	-0.000977398		1.09063	-0.000568185		0.89115	-0.00425		1.08725	-0.000668547		1.14999	-0.000707582		1.32873	0.00663		1.46174	0.01371		1.1279	-0.00103		1.40812	0.01066		1.12778	-0.000925065		1.44109	0.01624		0.81039	7.87129e-05
1.12364	0.000361043		1.12395	0.000848019		1.06547	-0.000181357		0.92191	-0.00246		1.00483	-0.000173956		0.8581	-0.000966947		1.092	-0.000567656		0.8901	-0.00424		1.08818	-0.000665632		1.1512	-0.000698759		1.32963	0.00671		1.46256	0.01388		1.12917	-0.00102		1.40905	0.01079		1.12851	-0.000918104		1.44235	0.01636		0.81129	7.27907e-05
1.12464	0.000376955		1.12497	0.000873515		1.06593	-0.00017886		0.92109	-0.00244		1.00598	-0.000177045		0.8591	-0.000954206		1.09285	-0.000564236		0.88884	-0.00422		1.0892	-0.000660267		1.15218	-0.000690102		1.33071	0.0068		1.46382	0.01407		1.12961	-0.00101		1.41021	0.01093		1.12977	-0.000904443		1.44351	0.0165		0.81236	6.93468e-05
1.12556	0.000390958		1.12593	0.000888554		1.06626	-0.00018494		0.91972	-0.00242		1.00675	-0.000173688		0.85997	-0.000945518		1.09432	-0.000557469		0.88805	-0.00421		1.09004	-0.000648609		1.15317	-0.000687061		1.33143	0.00686		1.4649	0.01423		1.13052	-0.000989765		1.41088	0.01107		1.13079	-0.000892023		1.44425	0.01662		0.81347	7.2398e-05
1.12663	0.000405284		1.12693	0.00092044		1.06805	-0.000191192		0.91879	-0.00239		1.008	-0.000173518		0.86093	-0.000933046		1.09483	-0.000552887		0.88748	-0.00444		1.09106	-0.000640956		1.154	-0.000672838		1.33265	0.00694		1.46582	0.01443		1.13204	-0.000980485		1.41199	0.0112		1.13168	-0.000876368		1.44542	0.01675		0.81436	8.15458e-05
1.12761	0.000413415		1.12793	0.000952974		1.06896	-0.000191556		0.91771	-0.00237		1.00897	-0.000165129		0.86181	-0.000921859		1.09604	-0.000550613		0.88712	-0.00302		1.09186	-0.000622382		1.15504	-0.000669325		1.33338	0.00703		1.46713	0.01461		1.13328	-0.000964729		1.41282	0.01134		1.13265	-0.000858914		1.44639	0.01688		0.81539	7.51692e-05
1.12867	0.000432832		1.12895	0.000973937		1.06994	-0.000192419		0.91693	-0.00236		1.01033	-0.000167885		0.86314	-0.000912508		1.0968	-0.000542289		0.8878	-0.00401		1.0927	-0.00062005		1.156	-0.000659934		1.33456	0.00711		1.46766	0.01479		1.13398	-0.000953328		1.41366	0.01148		1.13402	-0.000849486		1.44747	0.017		0.81629	7.44236e-05
1.12962	0.000448695		1.12995	0.00101		1.07052	-0.000192261		0.91622	-0.00234		1.01092	-0.000168354		0.8638	-0.000899766		1.09795	-0.000540101		0.88907	-0.00395		1.09394	-0.000610103		1.1567	-0.000650578		1.33567	0.00719		1.46873	0.01499		1.13458	-0.000943758		1.41496	0.01162		1.1345	-0.000829893		1.44817	0.01713		0.81737	6.5639e-05
1.13061	0.000468529		1.13099	0.00104		1.07176	-0.000189744		0.9147	-0.00232		1.01222	-0.000167704		0.86493	-0.000897669		1.09881	-0.000530545		0.89002	-0.0039		1.09496	-0.000603992		1.15784	-0.000643527		1.33676	0.00728		1.46985	0.01517		1.13576	-0.000936857		1.41579	0.01176		1.13579	-0.000818682		1.44933	0.01727		0.81843	6.48615e-05
1.13162	0.000485999		1.13199	0.00106		1.07344	-0.000187339		0.91411	-0.0023		1.01328	-0.000166872		0.86596	-0.000883761		1.09952	-0.000535929		0.89093	-0.00386		1.09592	-0.000590297		1.15903	-0.000632502		1.33799	0.00736		1.4708	0.01538		1.13695	-0.000916682		1.41692	0.01192		1.13666	-0.000804429		1.45038	0.0174		0.81947	6.04544e-05
1.13268	0.000502415		1.13296	0.0011		1.07422	-0.000189433		0.91324	-0.00229		1.01404	-0.000165258		0.86722	-0.000877511		1.10083	-0.000526564		0.89236	-0.00381		1.09704	-0.000583383		1.15994	-0.000628282		1.33868	0.00743		1.47185	0.01556		1.13838	-0.000907721		1.41791	0.01206		1.13775	-0.000791743		1.45123	0.01753		0.8204	5.73653e-05
1.13364	0.000520271		1.13397	0.00114		1.07512	-0.000183222		0.91235	-0.00227		1.01479	-0.00016631		0.86808	-0.0008617		1.10175	-0.000523309		0.8931	-0.00377		1.09794	-0.000573809		1.16075	-0.000615691		1.33964	0.00752		1.47263	0.01574		1.13906	-0.000892999		1.41869	0.0122		1.13866	-0.000778857		1.45235	0.01767		0.82135	4.62859e-05
1.13465	0.000539248		1.13499	0.00118		1.07612	-0.000179147		0.9106	-0.00226		1.01611	-0.000169737		0.86913	-0.00085291		1.10285	-0.000518296		0.89399	-0.00373		1.099	-0.000562647		1.16205	-0.000601243		1.34076	0.0076		1.47393	0.01596		1.13933	-0.000880128		1.41934	0.01234		1.1397	-0.000762131		1.45338	0.01796		0.82238	4.51639e-05
1.13564	0.000558142		1.13593	0.00121		1.07665	-0.000169135		0.91015	-0.00225		1.01699	-0.000168918		0.86987	-0.000841035		1.10386	-0.000514169		0.8951	-0.0037		1.09992	-0.000553284		1.163	-0.000596039		1.3418	0.00768		1.47485	0.01617		1.14098	-0.000867693		1.42061	0.01249		1.14054	-0.000750628		1.45469	0.01801		0.82338	4.38011e-05
1.13667	0.000580122		1.13695	0.00125		1.07781	-0.000164601		0.90922	-0.00223		1.01792	-0.000164641		0.87109	-0.000839156		1.10493	-0.000508597		0.89609	-0.00366		1.101	-0.000545469		1.16394	-0.00058453		1.34285	0.00776		1.47594	0.01639		1.14228	-0.000848947		1.42136	0.01263		1.14162	-0.000729249		1.45542	0.01816		0.82438	5.03676e-05
1.13763	0.000595737		1.13797	0.00129		1.07881	-0.000153356		0.90795	-0.00221		1.01896	-0.000162575		0.87217	-0.00082861		1.10563	-0.000502932		0.89693	-0.00363		1.10189	-0.000542841		1.16493	-0.000570418		1.34365	0.00783		1.47662	0.01661		1.14317	-0.000844975		1.42263	0.01278		1.14309	-0.000714706		1.45671	0.01831		0.82535	5.33966e-05
1.13863	0.0006132		1.13898	0.00131		1.07958	-0.000153745		0.90715	-0.0022		1.02014	-0.000163841		0.87296	-0.000820416		1.10693	-0.000500237		0.89791	-0.00359		1.10307	-0.000531243		1.16597	-0.000569214		1.34464	0.00789		1.47766	0.01683		1.14379	-0.000833558		1.42391	0.01292		1.14374	-0.000700165		1.45741	0.01847		0.82629	5.13362e-05
1.13964	0.000635178		1.13999	0.00134		1.08092	-0.000147928		0.90586	-0.00219		1.02081	-0.000165551		0.87403	-0.000812075		1.10763	-0.000492184		0.89909	-0.00356		1.10388	-0.000528817		1.16686	-0.000555887		1.3455	0.00797		1.47896	0.01707		1.14421	-0.000814654		1.42509	0.01308		1.14486	-0.000687409		1.45861	0.01859		0.82721	4.49707e-05
1.14059	0.000652106		1.14096	0.00137		1.08175	-0.000148957		0.90473	-0.00103		1.02185	-0.000166481		0.87533	-0.000805423		1.10853	-0.000493295		0.89996	-0.00353		1.10495	-0.000516075		1.16798	-0.000545164		1.34659	0.00805		1.47981	0.01729		1.1457	-0.000807279		1.42638	0.01322		1.14558	-0.00066981		1.45963	0.01874		0.82838	4.40837e-05
1.14163	0.000676936		1.14199	0.0014		1.08272	-0.000137292		0.90537	-0.00351		1.02307	-0.000168766		0.87601	-0.000796518		1.11	-0.000486549		0.90072	-0.00349		1.10622	-0.000502738		1.16913	-0.000527331		1.34775	0.00814		1.48061	0.01754		1.147	-0.000789591		1.42724	0.01337		1.14674	-0.000653864		1.46048	0.01885		0.82938	3.94463e-05
1.14266	0.000700429		1.14296	0.00143		1.08438	-0.00013581		0.9059	-0.00195		1.02392	-0.00016618		0.87674	-0.0007876		1.11098	-0.000477466		0.9021	-0.00346		1.10706	-0.000496131		1.16998	-0.000524777		1.34858	0.00821		1.48224	0.01777		1.1478	-0.000776666		1.42787	0.01352		1.14779	-0.000637079		1.46166	0.01901		0.83052	3.97452e-05
1.14367	0.000726489		1.144	0.00147		1.08534	-0.000124862		0.90735	-0.00192		1.02502	-0.000164888		0.87801	-0.000779701		1.11181	-0.000477194		0.90296	-0.00343		1.10801	-0.000483932		1.17102	-0.000509847		1.34949	0.00829		1.48291	0.01801		1.14853	-0.000765218		1.42954	0.01366		1.14894	-0.000627223		1.46266	0.01916		0.83139	3.6268e-05
1.14464	0.000748227		1.14497	0.0015		1.08621	-0.000117633		0.90821	-0.00188		1.02619	-0.000159475		0.87889	-0.000771143		1.11246	-0.000471039		0.90415	-0.0034		1.10908	-0.000479599		1.17232	-0.000497988		1.35075	0.00837		1.484	0.01826		1.14974	-0.000749689		1.43019	0.01381		1.1496	-0.000603243		1.46387	0.0193		0.83241	3.23129e-05
1.14565	0.000774108		1.14598	0.00153		1.08656	-0.000112584		0.90934	-0.00185		1.02704	-0.000164225		0.8802	-0.000760447		1.11379	-0.000467876		0.90488	-0.00337		1.10983	-0.00046595		1.17308	-0.000486173		1.35138	0.00845		1.48505	0.01849		1.15076	-0.00073638		1.43093	0.01396		1.1506	-0.000591412		1.46495	0.01946		0.83341	3.36872e-05
1.14666	0.000801472		1.14698	0.00157		1.08738	-0.000115009		0.91023	-0.00183		1.0279	-0.000167222		0.88108	-0.000757899		1.1147	-0.00045824		0.90593	-0.00335		1.11104	-0.000454654		1.17428	-0.000477369		1.3526	0.00853		1.48548	0.01873		1.15213	-0.000729466		1.43197	0.01411		1.15173	-0.000567979		1.46569	0.01957		0.83445	3.66154e-05
1.14766	0.000831357		1.14798	0.0016		1.08893	-0.000107296		0.91108	-0.0018		1.02896	-0.000162652		0.88213	-0.000747427		1.11599	-0.000454999		0.90703	-0.00332		1.11181	-0.000446474		1.17496	-0.000467582		1.35348	0.00861		1.48687	0.019		1.1528	-0.000713949		1.43279	0.01426		1.15262	-0.000557283		1.46695	0.01974		0.83544	4.15515e-05
1.14861	0.000851733		1.14897	0.00164		1.08996	-0.000110616		0.91235	-0.00178		1.02988	-0.000168318		0.88313	-0.000743591		1.11669	-0.000449763		0.90761	-0.00329		1.11281	-0.00043711		1.17611	-0.000450563		1.35438	0.00869		1.48791	0.01927		1.15355	-0.000699382		1.43447	0.0144		1.15397	-0.000539488		1.46794	0.01986		0.83645	3.75369e-05
1.14964	0.000881289		1.14994	0.00169		1.09124	-0.00010101		0.91315	-0.00177		1.03114	-0.000167604		0.88412	-0.000734406		1.11761	-0.000452262		0.90931	-0.00326		1.11396	-0.000423965		1.17712	-0.000444721		1.35585	0.00877		1.48891	0.01965		1.15523	-0.000681117		1.43531	0.01456		1.1548	-0.000522529		1.469	0.02005		0.83739	3.4065e-05
1.15064	0.000909977		1.15096	0.00172		1.09179	-0.000104079		0.91406	-0.00175		1.03217	-0.000167953		0.88528	-0.00072748		1.11878	-0.000442137		0.91019	-0.00324		1.11484	-0.000416367		1.17807	-0.00042831		1.35677	0.00883		1.49043	0.01992		1.15584	-0.00066466		1.43662	0.0147		1.15568	-0.000507226		1.46962	0.02018		0.83838	3.40971e-05
1.15166	0.000934017		1.15193	0.00176		1.09295	-0.000102784		0.91506	-0.00173		1.03311	-0.00016535		0.88602	-0.000717999		1.11983	-0.000440842		0.91106	-0.00321		1.11591	-0.000410536		1.17898	-0.000417373		1.35777	0.00889		1.49116	0.02026		1.15672	-0.000654098		1.43688	0.01485		1.1567	-0.000486828		1.4707	0.02037		0.83941	3.454e-05
1.15266	0.000961552		1.15294	0.00181		1.09391	-0.000104287		0.91581	-0.00171		1.03411	-0.000164041		0.887	-0.000711845		1.12097	-0.00043466		0.91192	-0.00318		1.11703	-0.000404035		1.18033	-0.000403249		1.35867	0.00897		1.4918	0.02057		1.15771	-0.000635535		1.43808	0.01501		1.15803	-0.000472182		1.47174	0.02049		0.84038	3.44319e-05
1.15362	0.000987168		1.15399	0.00185		1.09477	-0.000114771		0.91692	-0.00169		1.03495	-0.000161586		0.88809	-0.000704617		1.12202	-0.000422477		0.91327	-0.00316		1.118	-0.000393666		1.18096	-0.000387637		1.35958	0.00904		1.49358	0.02087		1.15887	-0.000621012		1.43893	0.01516		1.15877	-0.000445923		1.47298	0.02067		0.8414	3.45594e-05
1.15467	0.00101		1.155	0.0019		1.09651	-0.00011014		0.91781	-0.00167		1.03612	-0.000165197		0.88905	-0.0006988		1.1228	-0.000425941		0.91403	-0.00313		1.11886	-0.000386842		1.18203	-0.00037733		1.3602	0.00913		1.49415	0.02116		1.16021	-0.000606058		1.4406	0.0153		1.15962	-0.000435709		1.47389	0.02079		0.84244	3.6167e-05
1.15563	0.00105		1.15602	0.00194		1.0972	-0.000115401		0.91903	-0.00165		1.03683	-0.000163555		0.89021	-0.000692483		1.12344	-0.000415387		0.91505	-0.00311		1.11994	-0.000369679		1.18324	-0.000362861		1.36165	0.0092		1.49513	0.02146		1.16074	-0.000596445		1.44147	0.01545		1.16071	-0.000410227		1.47476	0.02095		0.84347	3.96027e-05
1.15661	0.00108		1.15695	0.00199		1.09831	-0.000112435		0.91967	-0.00163		1.03772	-0.000160892		0.89086	-0.000692005		1.12461	-0.00041032		0.91599	-0.00308		1.12116	-0.000361715		1.18384	-0.000345382		1.36285	0.00928		1.49632	0.02178		1.16153	-0.000585265		1.4424	0.0156		1.16199	-0.000395268		1.47557	0.02112		0.84435	3.31274e-05
1.15768	0.00111		1.15803	0.00204		1.09882	-0.000116837		0.9209	-0.00161		1.0389	-0.000161245		0.89227	-0.000686842		1.12588	-0.000406132		0.91704	-0.00306		1.122	-0.000351539		1.18516	-0.000336487		1.36378	0.00936		1.4976	0.02207		1.16244	-0.000562671		1.44284	0.01574		1.16241	-0.000375473		1.4767	0.02129		0.84535	3.12555e-05
1.15868	0.00115		1.15896	0.00209		1.09956	-0.000119836		0.92182	-0.00161		1.04007	-0.000163587		0.89311	-0.000677346		1.12691	-0.000404893		0.91832	-0.00304		1.12295	-0.000335352		1.18578	-0.000310314		1.36444	0.00944		1.49847	0.02237		1.16408	-0.000548492		1.44387	0.0159		1.16388	-0.000351078		1.47753	0.02146		0.84634	3.62303e-05
1.15962	0.00118		1.15996	0.00214		1.10107	-0.000120494		0.92266	-0.00159		1.04114	-0.000167054		0.89429	-0.000669666		1.12772	-0.000399651		0.91894	-0.00301		1.12397	-0.000325134		1.18693	-0.000298289		1.36539	0.00951		1.49926	0.0227		1.16536	-0.000533446		1.44485	0.01606		1.1649	-0.000336415		1.47874	0.0216		0.84742	3.68932e-05
1.16063	0.00122		1.16098	0.0022		1.10167	-0.000132225		0.92411	-0.00157		1.04232	-0.000163154		0.89506	-0.000666318		1.12842	-0.000393011		0.92001	-0.00298		1.12482	-0.000314168		1.188	-0.000279325		1.36637	0.00959		1.50017	0.02302		1.16602	-0.000519627		1.44622	0.01621		1.16566	-0.000316887		1.47935	0.0218		0.84845	3.8784e-05
1.16168	0.00125		1.16197	0.00225		1.10307	-0.000139407		0.92477	-0.00156		1.04287	-0.000161371		0.89598	-0.000654255		1.13005	-0.000383809		0.92087	-0.00296		1.1258	-0.000302974		1.18908	-0.000263068		1.36805	0.00967		1.50139	0.02338		1.16695	-0.000502548		1.44752	0.01637		1.16658	-0.000291998		1.48057	0.02197		0.84952	3.97384e-05
1.16262	0.00129		1.16297	0.00231		1.10385	-0.000136932		0.92607	-0.00153		1.04414	-0.000165223		0.89674	-0.000652585		1.13038	-0.000382109		0.92197	-0.00294		1.12684	-0.000291972		1.19014	-0.000249364		1.3686	0.00975		1.50206	0.02372		1.16771	-0.000488469		1.44817	0.01652		1.16781	-0.00026902		1.48156	0.02216		0.85047	4.48756e-05
1.16368	0.00133		1.16398	0.00236		1.10474	-0.000142847		0.9273	-0.00152		1.04486	-0.000158771		0.89788	-0.000649816		1.13204	-0.000375985		0.92301	-0.00291		1.1281	-0.000283494		1.19081	-0.000231689		1.36968	0.00981		1.50338	0.02409		1.16855	-0.000470081		1.4491	0.01667		1.16857	-0.00024924		1.4828	0.02232		0.85147	4.57372e-05
1.16471	0.00136		1.165	0.00242		1.10612	-0.000144424		0.92797	-0.0015		1.04603	-0.000153283		0.89921	-0.000639032		1.13283	-0.000374353		0.92396	-0.00289		1.12908	-0.000270426		1.19202	-0.000224012		1.37065	0.00987		1.50416	0.02445		1.16951	-0.00045503		1.44999	0.01683		1.16971	-0.000228829		1.48361	0.02252		0.85245	4.90024e-05
1.16565	0.0014		1.16601	0.00248		1.10676	-0.000141113		0.92912	-0.00148		1.04718	-0.000159271		0.90025	-0.000642557		1.13372	-0.000363049		0.9249	-0.00287		1.13001	-0.000252847		1.19299	-0.000202067		1.37137	0.00996		1.5052	0.02483		1.17094	-0.000436801		1.45064	0.01699		1.17053	-0.000206396		1.4848	0.02271		0.85343	5.23162e-05
1.16671	0.00145		1.16699	0.00255		1.10757	-0.000143214		0.92973	-0.00146		1.04815	-0.000158871		0.90096	-0.000630483		1.13481	-0.000364025		0.92611	-0.00285		1.13101	-0.000247605		1.19407	-0.00018362		1.37273	0.01003		1.50633	0.02522		1.17168	-0.000417475		1.45246	0.01728		1.17184	-0.00018909		1.48559	0.0229		0.85446	5.686e-05
1.16771	0.00148		1.168	0.00261		1.10879	-0.00014357		0.93066	-0.00144		1.04907	-0.000153634		0.90217	-0.000624518		1.13565	-0.000353565		0.92724	-0.00283		1.13198	-0.000238487		1.19483	-0.000169884		1.37368	0.01012		1.50746	0.02559		1.17313	-0.000402707		1.45383	0.01736		1.17301	-0.00016725		1.48677	0.02312		0.8554	5.80573e-05
1.16875	0.00153		1.16902	0.00267		1.10929	-0.000141611		0.93198	-0.00142		1.05018	-0.000154735		0.90334	-0.000624314		1.13692	-0.000351969		0.92805	-0.00281		1.13321	-0.000226059		1.19591	-0.000146101		1.37449	0.01021		1.50813	0.026		1.17396	-0.0003856		1.45466	0.0175		1.17361	-0.000140424		1.48748	0.02331		0.85656	5.11996e-05
1.16971	0.00158		1.17006	0.00274		1.11058	-0.000143659		0.93291	-0.0014		1.05107	-0.000148596		0.90422	-0.000620491		1.13766	-0.000343504		0.92898	-0.00278		1.13404	-0.000211159		1.19691	-0.000127844		1.37598	0.01029		1.50931	0.02641		1.17464	-0.000365364		1.45513	0.01766		1.17497	-0.000120182		1.48848	0.02351		0.85758	5.17393e-05
1.17074	0.00163		1.17104	0.00281		1.11164	-0.000145425		0.93446	-0.00138		1.05187	-0.0001487		0.9049	-0.000619743		1.13881	-0.000341203		0.93031	-0.00276		1.13512	-0.000200135		1.19823	-0.000110402		1.37708	0.01038		1.51052	0.0268		1.17569	-0.000352736		1.45584	0.01783		1.17553	-9.67586e-05		1.48958	0.02371		0.85848	5.81465e-05
1.17172	0.00168		1.17207	0.00287		1.11293	-0.000143821		0.93462	-0.00136		1.05296	-0.00014928		0.90598	-0.000605234		1.13957	-0.000326139		0.93125	-0.00274		1.13601	-0.000188425		1.19888	-8.75899e-05		1.37766	0.01046		1.51157	0.02719		1.17671	-0.000334951		1.45753	0.01798		1.17656	-6.68165e-05		1.49069	0.02395		0.8596	6.24574e-05
1.17273	0.00172		1.17304	0.00295		1.1136	-0.00013631		0.93611	-0.00134		1.05387	-0.000150528		0.90735	-0.000604645		1.14088	-0.000327303		0.93202	-0.00272		1.13701	-0.000169956		1.20003	-6.55705e-05		1.3787	0.01053		1.51224	0.02763		1.17722	-0.000306542		1.45866	0.0181		1.17782	-4.53397e-05		1.49149	0.02418		0.86053	6.83508e-05
1.17377	0.00177		1.17403	0.00302		1.11489	-0.000132566		0.93708	-0.00132		1.05506	-0.000146537		0.90785	-0.000598783		1.14192	-0.000316093		0.93304	-0.0027		1.13823	-0.00015315		1.20103	-4.69442e-05		1.37999	0.01062		1.51331	0.02807		1.17849	-0.00029363		1.45915	0.01826		1.17874	-2.35364e-05		1.49265	0.02444		0.86149	7.10701e-05
1.17474	0.00182		1.17497	0.00309		1.11553	-0.000133626		0.93803	-0.0013		1.05606	-0.000141201		0.90884	-0.000592421		1.14283	-0.000307123		0.93417	-0.00268		1.13891	-0.00014311		1.20191	-2.42191e-05		1.38067	0.0107		1.51401	0.02854		1.17963	-0.000270709		1.46068	0.0184		1.1799	-3.84966e-06		1.49338	0.02468		0.86249	7.15709e-05
1.17575	0.00187		1.17602	0.00317		1.11707	-0.000126544		0.93888	-0.00128		1.05688	-0.000144166		0.91023	-0.00059062		1.14379	-0.000308169		0.93494	-0.00266		1.13979	-0.00012296		1.20304	-1.60014e-06		1.38152	0.01077		1.51524	0.02901		1.18106	-0.000252768		1.46165	0.01856		1.18096	2.28852e-05		1.49439	0.02494		0.86352	8.17237e-05
1.17678	0.00192		1.17706	0.00324		1.11778	-0.000112476		0.9403	-0.00126		1.0578	-0.000135548		0.91091	-0.000588099		1.14471	-0.000301286		0.93581	-0.00264		1.1411	-0.000111146		1.20378	2.45039e-05		1.38266	0.01083		1.51625	0.02948		1.18184	-0.000236889		1.4625	0.01874		1.18161	4.76075e-05		1.49537	0.02518		0.8645	8.53381e-05
1.17778	0.00196		1.17805	0.00332		1.11889	-0.000105351		0.94113	-0.00124		1.05886	-0.00013724		0.91224	-0.00058043		1.14585	-0.000295338		0.93692	-0.00262		1.14201	-9.722e-05		1.20508	4.17375e-05		1.38366	0.01089		1.51753	0.02998		1.18265	-0.000210963		1.46423	0.01889		1.18274	7.71365e-05		1.49664	0.02545		0.86553	8.72511e-05
1.1788	0.00202		1.17904	0.00341		1.11961	-9.9441e-05		0.94172	-0.00123		1.06012	-0.000139221		0.91278	-0.000578531		1.14674	-0.000286409		0.93768	-0.0026		1.14288	-8.51954e-05		1.20598	6.42196e-05		1.38469	0.01099		1.51822	0.03048		1.18392	-0.0001963		1.46466	0.01905		1.18392	0.000102663		1.49756	0.02569		0.86654	8.83699e-05
1.17975	0.00207		1.18001	0.00349		1.12099	-9.50435e-05		0.94294	-0.00122		1.06088	-0.00013456		0.91414	-0.000575467		1.14793	-0.000282611		0.93928	-0.00258		1.14428	-6.71972e-05		1.20679	8.12183e-05		1.38574	0.01108		1.51907	0.03098		1.18458	-0.000170619		1.46589	0.01924		1.18459	0.000140118		1.49887	0.02596		0.86758	8.06135e-05
1.18077	0.00214		1.18105	0.00358		1.12207	-8.78314e-05		0.94421	-0.0012		1.06188	-0.000128976		0.91485	-0.000572275		1.14899	-0.000274676		0.93996	-0.00257		1.14511	-5.63708e-05		1.20809	0.000104122		1.38692	0.01117		1.52021	0.03153		1.1853	-0.000148382		1.46661	0.01937		1.18588	0.000160797		1.49974	0.02626		0.86844	8.86375e-05
1.18177	0.0022		1.18203	0.00367		1.12341	-8.03592e-05		0.94485	-0.00118		1.06296	-0.000122436		0.9159	-0.000565844		1.1498	-0.000263794		0.94093	-0.00254		1.14603	-3.52417e-05		1.20916	0.000126048		1.38773	0.01127		1.52121	0.03206		1.18644	-0.000136568		1.46767	0.01954		1.18655	0.00019006		1.50019	0.02655		0.86947	9.70348e-05
1.18278	0.00226		1.18309	0.00376		1.12365	-7.40625e-05		0.94594	-0.00116		1.0641	-0.000122736		0.91717	-0.000563297		1.15104	-0.000259277		0.9418	-0.00253		1.14705	-2.72806e-05		1.20995	0.000148219		1.38844	0.01136		1.52214	0.03262		1.18763	-0.000112557		1.46795	0.01972		1.18781	0.000213448		1.50145	0.02687		0.87059	9.76871e-05
1.18379	0.00232		1.184	0.00384		1.12484	-6.66536e-05		0.94727	-0.00115		1.06517	-0.000117098		0.91826	-0.000562707		1.15164	-0.000257516		0.94298	-0.00251		1.14843	-1.41011e-05		1.21083	0.000180788		1.38969	0.01147		1.52315	0.03318		1.18832	-8.79457e-05		1.46941	0.01989		1.18863	0.000245161		1.50249	0.02716		0.87154	9.85723e-05
1.18476	0.00238		1.18505	0.00394		1.12598	-5.83267e-05		0.94803	-0.00114		1.06607	-0.000121772		0.91885	-0.000554032		1.1529	-0.000246493		0.94383	-0.00249		1.14919	3.80318e-06		1.21221	0.000206743		1.39088	0.01156		1.52389	0.03373		1.18943	-7.25438e-05		1.47027	0.02008		1.18981	0.000278354		1.50368	0.02748		0.8725	0.000103301
1.18583	0.00245		1.18603	0.00403		1.12761	-3.90847e-05		0.94921	-0.00113		1.06683	-0.00011644		0.92004	-0.000550936		1.15384	-0.00024406		0.94499	-0.00247		1.1498	1.99058e-05		1.21285	0.00022396		1.39121	0.01164		1.52533	0.03437		1.19048	-4.22965e-05		1.47094	0.02027		1.19089	0.000303461		1.50453	0.0278		0.87349	0.000107953
1.18678	0.00251		1.18702	0.00413		1.1281	-3.69567e-05		0.94979	-0.00111		1.06799	-0.000118927		0.92114	-0.000549903		1.15465	-0.000235551		0.94579	-0.00246		1.15094	3.852e-05		1.21415	0.000252126		1.39253	0.01175		1.52615	0.03499		1.19162	-2.46022e-05		1.47249	0.02045		1.19176	0.000328849		1.50558	0.02814		0.87447	0.000112521
1.1878	0.00257		1.18806	0.00423		1.12877	-2.56094e-05		0.9512	-0.0011		1.06887	-0.000112603		0.92184	-0.000542417		1.15593	-0.0002287		0.94678	-0.00243		1.15181	5.28613e-05		1.21477	0.000275064		1.39374	0.01184		1.52721	0.03563		1.19304	6.30092e-06		1.47384	0.02063		1.19302	0.000368045		1.50619	0.02847		0.87551	0.000118359
1.18879	0.00263		1.18901	0.00433		1.12975	-2.73157e-05		0.95202	-0.00109		1.06993	-0.000113178		0.92315	-0.000543069		1.15657	-0.000215971		0.94802	-0.00241		1.15295	6.97221e-05		1.2159	0.00030551		1.39475	0.01195		1.52842	0.03633		1.19395	2.65607e-05		1.47486	0.02082		1.19373	0.000398604		1.50761	0.02884		0.87652	0.000117532
1.18983	0.00271		1.19004	0.00444		1.1312	-1.89448e-05		0.95278	-0.00108		1.07093	-0.00011046		0.9242	-0.000539793		1.15798	-0.000210706		0.94882	-0.0024		1.15377	9.2842e-05		1.217	0.000329744		1.39583	0.01199		1.52942	0.03699		1.1951	4.53887e-05		1.47579	0.02102		1.19506	0.000429264		1.50857	0.02925		0.87763	0.000107778
1.19082	0.00279		1.19105	0.00454		1.13232	-1.68045e-05		0.95433	-0.00107		1.07212	-9.9761e-05		0.92501	-0.00053304		1.15887	-0.000200539		0.95035	-0.00238		1.15501	0.000111571		1.21816	0.000357471		1.39699	0.01208		1.53034	0.03775		1.19607	7.16418e-05		1.47619	0.02121		1.19568	0.000461777		1.50952	0.02966		0.87851	0.000115247
1.19186	0.00286		1.19202	0.00465		1.1335	-5.84679e-06		0.95524	-0.00107		1.07283	-9.57349e-05		0.92598	-0.000530518		1.15961	-0.000194705		0.95117	-0.00236		1.15612	0.000127118		1.21911	0.000382785		1.39806	0.01221		1.5314	0.03849		1.1974	9.18682e-05		1.47761	0.02142		1.19695	0.000493882		1.5107	0.03005		0.87965	0.000119443
1.19283	0.00293		1.19305	0.00477		1.13448	-8.27802e-06		0.95609	-0.00106		1.07409	-9.57479e-05		0.92712	-0.000529054		1.16063	-0.000191405		0.95181	-0.00235		1.15703	0.000148271		1.22007	0.000412383		1.39897	0.01231		1.53214	0.03925		1.19798	0.000123632		1.47807	0.02161		1.19754	0.000526907		1.5117	0.03046		0.88063	0.000124395
1.19384	0.00301		1.194	0.00488		1.13477	4.71171e-06		0.95712	-0.00105		1.07484	-9.17906e-05		0.92806	-0.000524346		1.16159	-0.000177473		0.95301	-0.00233		1.15773	0.000165404		1.22111	0.000436982		1.39992	0.01242		1.53317	0.04007		1.19951	0.000145984		1.47943	0.02182		1.19895	0.000561798		1.51268	0.03091		0.88163	0.000127469
1.19485	0.00308		1.19503	0.005		1.13583	-1.83782e-06		0.95792	-0.00104		1.07583	-8.92794e-05		0.92904	-0.000518907		1.16251	-0.000171269		0.95419	-0.00232		1.15901	0.000186133		1.22212	0.000467139		1.40116	0.01254		1.53451	0.04088		1.20039	0.000172675		1.48101	0.02203		1.20014	0.000597459		1.5137	0.03135		0.88264	0.000128118
1.19581	0.00317		1.19603	0.00512		1.13712	1.65798e-07		0.95872	-0.00103		1.0771	-8.79861e-05		0.93	-0.000515261		1.16373	-0.000164222		0.95493	-0.0023		1.16019	0.000201904		1.22307	0.000497785		1.40193	0.01267		1.53534	0.04176		1.20128	0.000205591		1.48194	0.02222		1.20078	0.000628964		1.51471	0.03186		0.88354	0.000132475
1.19687	0.00325		1.19704	0.00524		1.13781	-4.48077e-06		0.9599	-0.00103		1.07794	-8.88836e-05		0.93105	-0.000516358		1.16447	-0.000155266		0.95599	-0.00228		1.16101	0.000219682		1.22394	0.000526375		1.4028	0.01275		1.5361	0.04262		1.20197	0.00023009		1.48208	0.02246		1.20155	0.000670726		1.51561	0.03236		0.88459	0.000133091
1.19784	0.00333		1.19805	0.00537		1.13948	-1.57871e-06		0.9608	-0.00102		1.079	-8.52781e-05		0.93208	-0.000510321		1.16585	-0.000148112		0.95699	-0.00226		1.16185	0.000240807		1.22502	0.000555087		1.40412	0.01287		1.53706	0.04355		1.20275	0.000258543		1.48288	0.02272		1.20291	0.000707011		1.51656	0.03289		0.8856	0.000138401
1.19888	0.0034		1.1991	0.00549		1.13982	-1.85398e-06		0.96204	-0.00101		1.08011	-7.79463e-05		0.93271	-0.000507752		1.16645	-0.000137247		0.95804	-0.00224		1.16293	0.00026282		1.22593	0.000591408		1.40491	0.01299		1.53813	0.04455		1.20369	0.000283347		1.48447	0.02292		1.20404	0.000744852		1.51756	0.03343		0.88658	0.000138198
1.19984	0.00348		1.20005	0.00562		1.14088	7.31739e-06		0.9629	-0.00102		1.0812	-6.99232e-05		0.93379	-0.000501816		1.16783	-0.000125923		0.95896	-0.00223		1.16405	0.000285292		1.22714	0.000616756		1.40609	0.01309		1.53912	0.04558		1.20482	0.00031524		1.48532	0.02315		1.20458	0.000778872		1.51868	0.03404		0.88764	0.000139863
1.20084	0.00358		1.20103	0.00575		1.1424	5.65934e-06		0.96386	-0.00101		1.08194	-6.74685e-05		0.93512	-0.00050607		1.16854	-0.000116889		0.95973	-0.00221		1.16511	0.000300337		1.22806	0.000651837		1.40658	0.01322		1.54048	0.04667		1.20556	0.000346355		1.48658	0.02338		1.20556	0.000818053		1.51937	0.03467		0.88864	0.000140631
1.20183	0.00367		1.20201	0.00589		1.14296	-1.49494e-05		0.96511	-0.001		1.08268	-6.48791e-05		0.9359	-0.000500523		1.16948	-0.000111777		0.9606	-0.0022		1.16619	0.000327517		1.22905	0.000692894		1.40821	0.01332		1.54115	0.04782		1.20681	0.000372725		1.48699	0.0236		1.20684	0.000860034		1.52086	0.03536		0.88972	0.000139962
1.20288	0.00377		1.20309	0.00603		1.1444	-2.28353e-05		0.96599	-0.000995059		1.08387	-6.70221e-05		0.93705	-0.000495784		1.17078	-0.000102553		0.96199	-0.00219		1.167	0.000351006		1.23021	0.00071723		1.40878	0.01341		1.54212	0.04902		1.20812	0.000399329		1.48872	0.0238		1.20753	0.000896444		1.52164	0.03609		0.89053	0.000141537
1.20388	0.00387		1.20403	0.00617		1.14499	-1.43821e-05		0.96686	-0.00098837		1.08492	-6.61322e-05		0.93809	-0.000494266		1.17201	-9.75897e-05		0.96297	-0.00217		1.16818	0.000367005		1.23123	0.000755343		1.40997	0.01353		1.54324	0.05028		1.20928	0.000429746		1.48976	0.02404		1.20896	0.000938167		1.52257	0.03687		0.89154	0.000142109
1.20483	0.00396		1.20506	0.00631		1.14545	-1.96895e-05		0.96814	-0.000983405		1.08595	-6.08054e-05		0.93887	-0.000492303		1.17263	-8.37135e-05		0.96407	-0.00215		1.16908	0.000395374		1.23184	0.000782162		1.41093	0.01366		1.54423	0.05162		1.20977	0.000464438		1.49025	0.02428		1.2098	0.000979408		1.52331	0.03772		0.89253	0.000145713
1.20587	0.00406		1.20599	0.00646		1.14655	1.03553e-05		0.9689	-0.000968238		1.08737	-5.95023e-05		0.93998	-0.000489215		1.1736	-7.19821e-05		0.96476	-0.00214		1.17009	0.000423065		1.23293	0.000818513		1.41195	0.01378		1.54512	0.05304		1.21113	0.000493114		1.49093	0.02452		1.21112	0.00102		1.52412	0.03863		0.89359	0.000142932
1.20688	0.00415		1.20704	0.00661		1.14776	2.25354e-06		0.96993	-0.000967381		1.08795	-4.68037e-05		0.94116	-0.00048221		1.17487	-5.8083e-05		0.96588	-0.00213		1.17092	0.000446049		1.23394	0.000858148		1.41299	0.0139		1.54634	0.05451		1.21215	0.000527084		1.49209	0.0248		1.21167	0.00106		1.52536	0.03962		0.89465	0.000143271
1.20788	0.00425		1.20807	0.00677		1.149	-9.1289e-07		0.97079	-0.000952504		1.08922	-4.2645e-05		0.94199	-0.000478861		1.17572	-4.96513e-05		0.9669	-0.00211		1.17214	0.00047096		1.23495	0.000886365		1.41392	0.01401		1.54749	0.05611		1.21349	0.000561755		1.49378	0.02503		1.2127	0.00111		1.52646	0.04067		0.89558	0.000142115
1.20887	0.00436		1.20904	0.00693		1.14993	5.21793e-06		0.97192	-0.000947801		1.0902	-4.00641e-05		0.94307	-0.000483328		1.1767	-3.87662e-05		0.96774	-0.0021		1.17314	0.00049466		1.23591	0.00093037		1.41491	0.01414		1.54797	0.05774		1.21376	0.000591421		1.49444	0.02528		1.21358	0.00115		1.52749	0.04185		0.89652	0.000143993
1.20987	0.00446		1.21002	0.00709		1.15099	2.66735e-06		0.97269	-0.000934529		1.09077	-3.50037e-05		0.94416	-0.000476507		1.17787	-2.98883e-05		0.969	-0.00208		1.17425	0.000522564		1.23712	0.000961968		1.41569	0.01427		1.54943	0.05945		1.21435	0.000624852		1.49508	0.02555		1.21474	0.00119		1.52872	0.04313		0.89762	0.000142797
1.21091	0.00456		1.21107	0.00725		1.15195	-8.76999e-07		0.97411	-0.000921936		1.09226	-3.64144e-05		0.94476	-0.000475417		1.1788	-1.6473e-05		0.96997	-0.00207		1.17517	0.000544534		1.23796	0.001		1.41697	0.01441		1.55037	0.0613		1.21612	0.000657066		1.49653	0.0258		1.21605	0.00124		1.52947	0.04452		0.89864	0.000140799
1.21189	0.00466		1.21205	0.00741		1.1526	2.54496e-06		0.97492	-0.000914338		1.09304	-3.53319e-05		0.94563	-0.00046636		1.1798	-4.26106e-06		0.97079	-0.00206		1.17616	0.00057237		1.23912	0.00104		1.41796	0.01452		1.5513	0.06322		1.21646	0.000687854		1.49731	0.02606		1.21672	0.00129		1.53095	0.0461		0.89964	0.000146201
1.21292	0.00479		1.21309	0.00758		1.15366	5.61936e-06		0.97584	-0.00090723		1.09391	-3.57933e-05		0.94704	-0.000468234		1.18076	5.53907e-06		0.97186	-0.00204		1.17715	0.000594636		1.24004	0.00107		1.41915	0.01467		1.55225	0.06534		1.21786	0.000734874		1.49824	0.02634		1.21764	0.00133		1.53175	0.04777		0.90056	0.00014178
1.21394	0.0049		1.21405	0.00776		1.15478	6.72305e-06		0.97708	-0.000890488		1.09503	-3.40965e-05		0.94777	-0.000461664		1.18175	1.94049e-05		0.97294	-0.00203		1.17785	0.000625962		1.24108	0.00112		1.42008	0.01481		1.55297	0.06748		1.21855	0.000766303		1.49929	0.02659		1.21872	0.00138		1.53257	0.04969		0.90162	0.000143807
1.21496	0.00502		1.21504	0.00794		1.15576	8.39054e-06		0.97819	-0.000884564		1.0962	-2.714e-05		0.94875	-0.000459446		1.18279	2.74467e-05		0.97406	-0.00201		1.17893	0.000651956		1.24205	0.00116		1.4211	0.01493		1.55424	0.06981		1.22049	0.000802335		1.50087	0.02687		1.2196	0.00143		1.53353	0.05175		0.90257	0.00014095
1.21593	0.00513		1.21607	0.00812		1.15702	1.85924e-05		0.97898	-0.000869307		1.09686	-2.63593e-05		0.9498	-0.000459606		1.1837	4.34327e-05		0.97511	-0.002		1.17997	0.000679924		1.24287	0.0012		1.42177	0.01502		1.55543	0.07229		1.2201	0.000838236		1.50118	0.02714		1.22062	0.00148		1.53428	0.05403		0.90356	0.000141586
1.21696	0.00524		1.21703	0.00831		1.15817	2.3968e-05		0.97982	-0.000854209		1.09784	-1.88275e-05		0.95106	-0.000447549		1.18476	5.61669e-05		0.97581	-0.00199		1.18113	0.000714289		1.24399	0.00124		1.42304	0.01521		1.55643	0.07485		1.22228	0.000873564		1.50216	0.02742		1.22184	0.00153		1.53564	0.0566		0.90456	0.000137804
1.21793	0.00536		1.21802	0.0085		1.15893	3.92117e-05		0.98094	-0.000839388		1.09906	-1.72903e-05		0.95223	-0.000439885		1.18592	7.06695e-05		0.97704	-0.00198		1.18204	0.000742331		1.2451	0.00128		1.42376	0.01533		1.55754	0.07765		1.2226	0.000913483		1.5036	0.02772		1.22289	0.00158		1.53641	0.05951		0.9055	0.000130931
1.21894	0.00548		1.21904	0.00869		1.16006	6.82833e-05		0.98196	-0.000830537		1.10021	-1.59357e-05		0.95301	-0.000439011		1.18721	7.63094e-05		0.97819	-0.00196		1.18316	0.000774438		1.24604	0.00132		1.42508	0.01553		1.55807	0.08052		1.22425	0.000953067		1.50397	0.02802		1.22381	0.00163		1.53753	0.06277		0.90657	0.000126423
1.21993	0.00561		1.22008	0.00889		1.16093	6.55927e-05		0.98286	-0.000818067		1.101	-1.53581e-05		0.95386	-0.000441904		1.18753	9.32001e-05		0.97896	-0.00195		1.18391	0.000805073		1.247	0.00137		1.42605	0.01563		1.55874	0.08363		1.22489	0.000987774		1.5057	0.02832		1.22505	0.00169		1.53868	0.06646		0.90754	0.00012563
1.22094	0.00573		1.22109	0.00909		1.1618	6.8091e-05		0.98399	-0.000807986		1.10172	-9.92636e-06		0.95512	-0.000436684		1.18887	0.000105616		0.98006	-0.00194		1.18517	0.000832652		1.24797	0.00141		1.42695	0.01582		1.56048	0.08691		1.22585	0.00103		1.50659	0.02864		1.22624	0.00174		1.53945	0.0707		0.90854	0.000123643
1.22192	0.00586		1.2221	0.00929		1.16277	4.46302e-05		0.98506	-0.000795522		1.10289	-1.0818e-05		0.95597	-0.0004305		1.18968	0.000118642		0.98087	-0.00192		1.1859	0.000870671		1.24909	0.00146		1.4279	0.01597		1.5614	0.09032		1.22718	0.00108		1.50708	0.02895		1.22672	0.00179		1.54056	0.07557		0.90957	0.000127906
1.22295	0.00599		1.22308	0.00951		1.16428	9.40444e-05		0.98584	-0.000789055		1.10395	-3.98523e-06		0.95704	-0.000425992		1.19067	0.000136977		0.98175	-0.00192		1.18703	0.000905577		1.24997	0.0015		1.42903	0.01616		1.5621	0.09395		1.22802	0.00112		1.50875	0.02925		1.22815	0.00184		1.54162	0.08133		0.91059	0.00013115
1.22396	0.00613		1.22405	0.00972		1.16472	0.000108577		0.98686	-0.000774446		1.10499	-3.2632e-06		0.95797	-0.000425427		1.19179	0.00014973		0.98307	-0.0019		1.18821	0.000936296		1.2511	0.00155		1.42967	0.01632		1.56312	0.09773		1.2289	0.00115		1.50946	0.02958		1.22884	0.0019		1.54232	0.0881		0.91167	0.000128231
1.22495	0.00628		1.22507	0.00994		1.16605	0.000111981		0.98805	-0.000748097		1.10611	7.05766e-07		0.95912	-0.000416766		1.19294	0.000168143		0.9843	-0.0019		1.18907	0.000969053		1.252	0.0016		1.43101	0.0165		1.56422	0.10178		1.23016	0.0012		1.51006	0.02992		1.22996	0.00196		1.5437	0.09629		0.91253	0.000126108
1.22591	0.00642		1.22605	0.01016		1.16682	0.000131475		0.98862	-0.000735091		1.10691	-1.81867e-06		0.95989	-0.000412931		1.19365	0.00018435		0.98482	-0.00188		1.1901	0.001		1.25327	0.00165		1.43193	0.01662		1.56496	0.10597		1.23043	0.00125		1.51131	0.03026		1.23094	0.00202		1.54475	0.10629		0.91354	0.00012249
1.22697	0.00657		1.22704	0.01039		1.16826	0.00016533		0.98996	-0.000725667		1.10788	4.86414e-06		0.96154	-0.000402627		1.19487	0.000201388		0.98586	-0.00187		1.19094	0.00104		1.25414	0.00169		1.43303	0.01678		1.56595	0.11027		1.23188	0.00128		1.51253	0.03063		1.23184	0.00207		1.54543	0.11879		0.91452	0.000117852
1.22798	0.0067		1.22803	0.01062		1.16881	0.000177186		0.99097	-0.000714285		1.10898	3.84483e-06		0.96183	-0.000404518		1.19588	0.000207346		0.98691	-0.00186		1.19198	0.00107		1.25504	0.00175		1.434	0.01696		1.56749	0.1148		1.23297	0.00133		1.51349	0.031		1.23284	0.00214		1.54649	0.13462		0.9157	0.000113039
1.22896	0.00686		1.22904	0.01086		1.16993	0.000183271		0.99183	-0.000709997		1.10987	5.36763e-06		0.96329	-0.000401018		1.19667	0.000227654		0.98814	-0.00185		1.19317	0.00111		1.25601	0.00179		1.43529	0.01711		1.5681	0.1193		1.23345	0.00138		1.51449	0.03139		1.23388	0.00219		1.54773	0.15485		0.91652	0.00010638
1.22992	0.007		1.23002	0.0111		1.17149	0.000189827		0.99323	-0.000700703		1.11112	1.317e-05		0.96381	-0.000399039		1.19753	0.000243954		0.98913	-0.00184		1.19403	0.00115		1.25707	0.00184		1.43612	0.0172		1.56896	0.12396		1.23516	0.00143		1.51525	0.0318		1.23467	0.00226		1.54891	0.18763		0.91745	0.000104111
1.23095	0.00716		1.23104	0.01134		1.17196	0.00020687		0.99383	-0.00069389		1.11209	1.1394e-05		0.9653	-0.000393513		1.19889	0.000264579		0.98987	-0.00182		1.1951	0.00119		1.25809	0.0019		1.43692	0.01738		1.57043	0.12872		1.23572	0.00148		1.51618	0.03222		1.23578	0.00232		1.54999	0.22914		0.9187	9.82557e-05
1.23195	0.00732		1.23204	0.0116		1.17283	0.000210591		0.99493	-0.000683715		1.11304	1.77536e-05		0.966	-0.000390665		1.19999	0.000275979		0.9909	-0.00182		1.19605	0.00122		1.25911	0.00195		1.4376	0.01754		1.57148	0.13343		1.23665	0.00152		1.51748	0.03261		1.23658	0.00238		1.55116	0.27465		0.91954	0.000100688
1.23294	0.00747		1.23303	0.01185		1.17435	0.000217254		0.99594	-0.000667575		1.11386	1.71352e-05		0.96722	-0.00038909		1.20108	0.000301935		0.99203	-0.00181		1.19715	0.00127		1.25997	0.00201		1.43879	0.01778		1.57217	0.13826		1.2385	0.00157		1.5184	0.03308		1.23796	0.00244		1.55209	0.32978		0.92053	0.000113248
1.23398	0.00761		1.23403	0.01211		1.1748	0.000235048		0.99684	-0.000669685		1.11498	2.23999e-05		0.96783	-0.000374654		1.20165	0.00031728		0.99249	-0.0018		1.19823	0.0013		1.26118	0.00207		1.44008	0.01802		1.57355	0.14305		1.23922	0.00162		1.51905	0.03355		1.23882	0.00251		1.55279	0.39389		0.92157	0.000106142
1.23495	0.00779		1.23505	0.01237		1.17618	0.000240747		0.99792	-0.000660888		1.11619	1.94593e-05		0.96903	-0.000373417		1.2026	0.000335396		0.99387	-0.00179		1.19914	0.00135		1.26187	0.00212		1.44068	0.01818		1.57426	0.14782		1.23971	0.00167		1.52041	0.03403		1.2399	0.00258		1.55416	0.46553		0.92257	0.000102553
1.23591	0.00795		1.23607	0.01264		1.17724	0.000241374		0.99885	-0.000656019		1.11683	2.53264e-05		0.97021	-0.000373136		1.20387	0.00035613		0.99507	-0.00177		1.20024	0.00139		1.26311	0.00218		1.44206	0.01837		1.57506	0.15251		1.2406	0.00172		1.52192	0.03454		1.24092	0.00264		1.55489	0.5425		0.92345	9.63716e-05
1.23694	0.00812		1.23708	0.01291		1.17764	0.000256033		0.99963	-0.000647736		1.11792	2.70444e-05		0.97109	-0.000365017		1.20438	0.000371235		0.99596	-0.00177		1.20115	0.00142		1.26398	0.00224		1.44272	0.01855		1.57637	0.15732		1.24242	0.00177		1.52246	0.03508		1.24186	0.00271		1.55595	0.62272		0.92456	9.27655e-05
1.23795	0.0083		1.23803	0.01319		1.17901	0.000263952		1.0009	-0.000639747		1.1192	3.36134e-05		0.97227	-0.000360926		1.20568	0.000393119		0.9972	-0.00176		1.20201	0.00148		1.26506	0.00229		1.44379	0.01874		1.57744	0.16204		1.24302	0.00183		1.52306	0.03564		1.24306	0.00278		1.5568	0.70361		0.92554	9.25481e-05
1.23899	0.00847		1.23903	0.01348		1.18002	0.000272908		1.00164	-0.000634634		1.12043	3.3142e-05		0.9729	-0.000361106		1.20689	0.000417087		0.99771	-0.00175		1.20303	0.00151		1.26596	0.00236		1.44526	0.01893		1.57808	0.16675		1.24393	0.00189		1.52469	0.03623		1.24396	0.00285		1.55816	0.784		0.9266	8.99043e-05
1.23998	0.00864		1.24011	0.01377		1.18109	0.000278062		1.00272	-0.000632746		1.12129	3.84622e-05		0.97418	-0.000357939		1.20774	0.00043311		0.999	-0.00174		1.20414	0.00157		1.26707	0.00242		1.44576	0.01912		1.5791	0.17149		1.24464	0.00194		1.52559	0.03686		1.24467	0.00292		1.55908	0.86259		0.92758	8.26163e-05
1.241	0.00883		1.24104	0.01406		1.18218	0.000285463		1.00395	-0.000628071		1.12209	3.66099e-05		0.97505	-0.00034972		1.20877	0.000456615		0.99978	-0.00173		1.20492	0.0016		1.26826	0.00249		1.44682	0.01937		1.58011	0.17607		1.24541	0.00199		1.52676	0.0375		1.24576	0.00299		1.5601	0.93838		0.92856	7.96117e-05
1.24191	0.00901		1.24206	0.01436		1.18274	0.000296005		1.00456	-0.000636316		1.12291	3.60985e-05		0.97593	-0.000344269		1.20978	0.000480679		1.00087	-0.00173		1.20602	0.00165		1.26906	0.00255		1.44794	0.01956		1.58147	0.18077		1.24693	0.00204		1.5274	0.0382		1.24688	0.00306		1.56089	1.01142		0.92961	8.08644e-05
1.24294	0.00919		1.24305	0.01466		1.18381	0.000303548		1.006	-0.000631252		1.12433	4.6605e-05		0.97704	-0.000338332		1.21109	0.000499801		1.002	-0.00171		1.20685	0.0017		1.27008	0.00261		1.44912	0.01973		1.58235	0.18533		1.24825	0.0021		1.52801	0.03892		1.24833	0.00314		1.56215	1.08103		0.93059	8.63117e-05
1.24396	0.00938		1.24405	0.01498		1.185	0.000291072		1.00702	-0.000628663		1.12484	4.77234e-05		0.97813	-0.000340194		1.21154	0.000525981		1.003	-0.0017		1.20826	0.00174		1.27102	0.00268		1.44973	0.01996		1.58346	0.18984		1.24926	0.00213		1.52963	0.03969		1.24874	0.00321		1.56315	1.14736		0.93145	8.46644e-05
1.24493	0.00956		1.24505	0.0153		1.18612	0.000301133		1.00797	-0.000622751		1.12596	4.677e-05		0.97901	-0.000327916		1.21246	0.000546336		1.00391	-0.00169		1.20915	0.0018		1.27209	0.00275		1.45119	0.02015		1.58433	0.19436		1.25037	0.00218		1.53028	0.04052		1.24949	0.00329		1.56398	1.21042		0.93254	8.1277e-05
1.24597	0.00975		1.24607	0.01562		1.18732	0.000311534		1.00894	-0.00061819		1.12707	5.2837e-05		0.98009	-0.000333124		1.21402	0.000571931		1.00486	-0.00169		1.2103	0.00184		1.27311	0.00282		1.45207	0.02042		1.58525	0.19879		1.25121	0.00225		1.53178	0.04139		1.25074	0.00337		1.56501	1.2704		0.93359	8.14976e-05
1.24691	0.00995		1.24704	0.01594		1.18752	0.00031797		1.01031	-0.000622868		1.12793	5.71824e-05		0.98095	-0.000331112		1.21476	0.000595075		1.00588	-0.00167		1.2109	0.00189		1.27402	0.00289		1.45277	0.02064		1.58598	0.20322		1.25213	0.00232		1.53221	0.04233		1.25197	0.00344		1.56555	1.32735		0.9345	7.78127e-05
1.24796	0.01015		1.24803	0.01628		1.18926	0.000325056		1.01078	-0.00061194		1.12907	5.84582e-05		0.98201	-0.000322894		1.2157	0.000619487		1.00709	-0.00166		1.21213	0.00194		1.27517	0.00296		1.45399	0.02085		1.58755	0.20894		1.25301	0.00238		1.53302	0.04338		1.25251	0.00352		1.56707	1.38116		0.9355	7.61342e-05
1.249	0.01035		1.24906	0.01661		1.1901	0.000332422		1.01172	-0.000608437		1.13012	6.07808e-05		0.9833	-0.000324897		1.21693	0.000645641		1.00789	-0.00166		1.21296	0.00199		1.2758	0.00303		1.45512	0.02115		1.5886	0.21324		1.25391	0.00244		1.53421	0.04446		1.25343	0.0036		1.56796	1.43204		0.93649	7.84535e-05
1.24993	0.01055		1.25007	0.01695		1.19131	0.000344131		1.01308	-0.000610317		1.13133	6.1519e-05		0.98418	-0.000318746		1.21755	0.000670303		1.00892	-0.00165		1.214	0.00205		1.27715	0.0031		1.45606	0.02129		1.58939	0.21749		1.2551	0.00251		1.53531	0.04564		1.25479	0.00368		1.5688	1.48039		0.93761	7.54319e-05
1.25091	0.01075		1.25105	0.0173		1.19193	0.000358021		1.01383	-0.000617374		1.13225	7.08966e-05		0.98502	-0.00030336		1.21843	0.000696216		1.00992	-0.00164		1.21511	0.0021		1.27812	0.00318		1.45701	0.02157		1.59061	0.22176		1.25626	0.00257		1.5363	0.04691		1.2557	0.00377		1.5702	1.52563		0.93859	7.82919e-05
1.25196	0.01096		1.25207	0.01766		1.19312	0.000361589		1.01477	-0.000605987		1.13309	7.15338e-05		0.98608	-0.000307425		1.22006	0.000721385		1.01084	-0.00163		1.21598	0.00216		1.2789	0.00325		1.45802	0.02181		1.59155	0.22595		1.25723	0.00264		1.53731	0.0483		1.25679	0.00385		1.57084	1.5684		0.9395	7.92978e-05
1.25299	0.01117		1.25303	0.01801		1.19373	0.000374352		1.01587	-0.000602979		1.13389	8.05223e-05		0.98718	-0.000307028		1.22061	0.000756102		1.01218	-0.00163		1.21708	0.00221		1.28003	0.00334		1.45857	0.02205		1.59242	0.23013		1.25783	0.0027		1.53782	0.04981		1.25775	0.00393		1.57219	1.60856		0.94063	7.50094e-05
1.25395	0.01138		1.25406	0.01837		1.19516	0.000382646		1.01687	-0.000599969		1.13489	7.65562e-05		0.98816	-0.000299413		1.22181	0.000778704		1.01284	-0.00161		1.21801	0.00227		1.2811	0.0034		1.45979	0.02228		1.59332	0.23422		1.25861	0.00278		1.53937	0.05147		1.25898	0.00402		1.57298	1.64587		0.94154	7.92427e-05
1.25493	0.01159		1.25502	0.01874		1.19556	0.00040063		1.01757	-0.000596357		1.13565	8.23747e-05		0.98909	-0.000301075		1.22301	0.000811454		1.01411	-0.00161		1.21911	0.00233		1.28211	0.00347		1.461	0.02252		1.59444	0.23834		1.25959	0.00285		1.54099	0.05332		1.25987	0.0041		1.57396	1.68053		0.94261	7.99218e-05
1.25593	0.01181		1.25606	0.01912		1.19707	0.000410676		1.01921	-0.000591595		1.13701	8.85594e-05		0.99017	-0.000296579		1.22384	0.000836615		1.01493	-0.00159		1.21996	0.00239		1.2829	0.00356		1.46203	0.02281		1.59559	0.24244		1.26032	0.00291		1.54159	0.05538		1.26074	0.00419		1.57478	1.71269		0.94355	8.49795e-05
1.25696	0.01202		1.25705	0.01951		1.19776	0.000432663		1.01975	-0.000586914		1.13792	8.88683e-05		0.99088	-0.000293542		1.22515	0.000872147		1.01598	-0.00159		1.22089	0.00244		1.28403	0.00364		1.46302	0.0231		1.59662	0.24637		1.26171	0.00299		1.54232	0.0577		1.26193	0.00428		1.576	1.74201		0.94456	8.59451e-05
1.25793	0.01224		1.2582	0.01998		1.19913	0.000445011		1.02057	-0.000577856		1.13888	8.80744e-05		0.99211	-0.00029069		1.22567	0.000900029		1.0169	-0.00158		1.22199	0.0025		1.28516	0.00372		1.46399	0.02338		1.59753	0.25045		1.26328	0.00306		1.54336	0.06033		1.26293	0.00437		1.57676	1.76886		0.94556	8.93766e-05
1.25897	0.01247		1.25934	0.02044		1.19983	0.000457422		1.02223	-0.000567712		1.13996	9.23049e-05		0.99305	-0.000291892		1.22694	0.000934191		1.01762	-0.00157		1.22305	0.00256		1.28606	0.00381		1.46516	0.02363		1.59847	0.25434		1.26432	0.00313		1.54399	0.06334		1.26394	0.00445		1.57786	1.79302		0.94658	9.46981e-05
1.2599	0.01269		1.26037	0.02084		1.20059	0.000483231		1.02285	-0.000567174		1.14131	0.000100091		0.9941	-0.000287566		1.22785	0.000965491		1.0191	-0.00156		1.22385	0.00262		1.28694	0.00389		1.46598	0.02399		1.59965	0.25825		1.26477	0.0032		1.54533	0.06684		1.26501	0.00455		1.57912	1.81427		0.94767	9.45091e-05
1.26089	0.01293		1.26139	0.02124		1.20203	0.000510899		1.02383	-0.000560798		1.14183	0.000101094		0.99487	-0.000288596		1.22886	0.000998533		1.01989	-0.00155		1.22483	0.00269		1.28811	0.00398		1.4666	0.02425		1.60032	0.26207		1.26566	0.00328		1.54692	0.07099		1.26589	0.00464		1.57974	1.83261		0.94863	0.000101118
1.26196	0.01315		1.26239	0.02165		1.20286	0.000528353		1.02524	-0.000553261		1.14307	0.000109044		0.99604	-0.000288283		1.22979	0.00103		1.02101	-0.00154		1.22624	0.00275		1.28873	0.00406		1.46788	0.02456		1.60166	0.26585		1.26696	0.00335		1.54738	0.07595		1.26672	0.00473		1.58109	1.84789		0.94969	0.000107846
1.26292	0.01338		1.26332	0.02206		1.20411	0.000543182		1.02636	-0.000545071		1.14393	0.00011195		0.99716	-0.000285976		1.23083	0.00107		1.0222	-0.00154		1.22717	0.00281		1.28997	0.00415		1.46917	0.02488		1.60263	0.26977		1.26817	0.00343		1.54784	0.08197		1.268	0.00483		1.58184	1.86004		0.95061	0.000113741
1.26391	0.01362		1.26432	0.02248		1.20496	0.000565714		1.02734	-0.00053552		1.145	0.000119958		0.99784	-0.000282511		1.23202	0.0011		1.02311	-0.00153		1.22787	0.00289		1.29104	0.00424		1.46997	0.02518		1.60343	0.27357		1.26933	0.00351		1.54953	0.08934		1.26891	0.00492		1.583	1.8693		0.95159	0.000108261
1.26494	0.01385		1.26536	0.02291		1.20568	0.000595222		1.02801	-0.000524613		1.14592	0.000123785		0.99872	-0.000279897		1.23259	0.00114		1.02416	-0.00152		1.22918	0.00295		1.29199	0.00433		1.47107	0.02552		1.60446	0.27728		1.27014	0.00359		1.55035	0.09839		1.2697	0.00501		1.58388	1.87501		0.95262	0.000102329
1.26589	0.01407		1.26638	0.02334		1.20716	0.000607352		1.02891	-0.000519219		1.14701	0.000127341		1.00013	-0.000276731		1.2338	0.00118		1.02482	-0.00151		1.23021	0.00302		1.29302	0.00442		1.47197	0.02582		1.60536	0.28113		1.27064	0.00366		1.5516	0.10955		1.27079	0.00511		1.58509	1.87724		0.95355	0.000112097
1.26691	0.01433		1.26733	0.02377		1.208	0.000626441		1.02997	-0.000503747		1.1483	0.000129363		1.00108	-0.000282791		1.23494	0.00121		1.02578	-0.0015		1.23115	0.00308		1.29402	0.00451		1.4729	0.0261		1.6064	0.28482		1.2715	0.00374		1.55218	0.12321		1.27186	0.00521		1.58596	1.87577		0.95459	0.000119463
1.26791	0.01457		1.26829	0.02422		1.20886	0.000651889		1.0308	-0.000489086		1.14902	0.000136709		1.00185	-0.000281284		1.23558	0.00125		1.02713	-0.0015		1.23195	0.00315		1.29508	0.0046		1.47364	0.02647		1.60744	0.28852		1.27325	0.00383		1.55358	0.13961		1.27266	0.00531		1.58678	1.87062		0.9556	0.000124077
1.26894	0.01481		1.2693	0.02465		1.20969	0.000689886		1.03181	-0.000481122		1.14995	0.000146002		1.00305	-0.000281731		1.23687	0.00129		1.02798	-0.00148		1.23306	0.00322		1.296	0.00469		1.47476	0.02683		1.60837	0.29224		1.2746	0.0039		1.55452	0.15901		1.27369	0.00541		1.58797	1.86158		0.95664	0.000131116
1.26995	0.01506		1.27032	0.02511		1.21099	0.000707947		1.03333	-0.000475729		1.15118	0.000148025		1.00417	-0.000280612		1.23766	0.00133		1.02895	-0.00148		1.23385	0.0033		1.29713	0.00479		1.47629	0.02716		1.60941	0.2958		1.27497	0.00398		1.5554	0.18142		1.27512	0.00551		1.58887	1.84826		0.95756	0.000138844
1.27091	0.01529		1.27133	0.02557		1.21184	0.000731972		1.03396	-0.000468421		1.15215	0.000155405		1.00475	-0.000278892		1.23903	0.00137		1.02975	-0.00147		1.23523	0.00337		1.29793	0.00488		1.47682	0.02755		1.61064	0.29948		1.27589	0.00407		1.55669	0.20964		1.27595	0.00561		1.58999	1.83076		0.9587	0.000143866
1.27189	0.01554		1.27234	0.02602		1.21265	0.00075427		1.03492	-0.000459851		1.15308	0.000161337		1.00622	-0.000278012		1.23975	0.00141		1.03088	-0.00146		1.23589	0.00344		1.29914	0.00498		1.47809	0.0279		1.61127	0.30308		1.27664	0.00416		1.55756	0.24535		1.27653	0.00571		1.59097	1.80927		0.95968	0.000154687
1.27291	0.01578		1.27332	0.0265		1.21399	0.000785315		1.03624	-0.00044887		1.15385	0.00016514		1.00684	-0.000279111		1.24098	0.00146		1.032	-0.00145		1.23697	0.00351		1.3001	0.00508		1.47903	0.0283		1.61236	0.3066		1.27812	0.00425		1.55871	0.27615		1.27789	0.00581		1.59207	1.78377		0.96065	0.000163799
1.27392	0.01602		1.2743	0.02697		1.21481	0.000796798		1.03702	-0.000439243		1.155	0.000165796		1.00806	-0.0002781		1.2419	0.0015		1.03285	-0.00144		1.23783	0.00358		1.30107	0.00517		1.47989	0.0287		1.61331	0.31002		1.27938	0.00433		1.55974	0.30856		1.27864	0.00592		1.59281	1.75441		0.96162	0.000170174
1.27486	0.01627		1.27531	0.02744		1.2157	0.000822576		1.03824	-0.000421036		1.15632	0.000173685		1.00907	-0.000274767		1.24308	0.00154		1.03407	-0.00143		1.23903	0.00367		1.30212	0.00528		1.48071	0.02907		1.61442	0.31359		1.2802	0.00442		1.56059	0.34207		1.27959	0.00602		1.59386	1.72157		0.96258	0.000155479
1.27593	0.01651		1.27633	0.02792		1.21693	0.000847442		1.03936	-0.000411397		1.15696	0.000182644		1.00997	-0.000280891		1.2436	0.00159		1.03523	-0.00142		1.24002	0.00375		1.30318	0.00538		1.48197	0.02947		1.61587	0.31707		1.28098	0.00451		1.56198	0.37629		1.28095	0.00613		1.59497	1.68522		0.96362	0.000160405
1.27692	0.01679		1.27734	0.02841		1.21779	0.000856517		1.03988	-0.000402725		1.15798	0.000189824		1.01119	-0.000277591		1.24458	0.00164		1.03576	-0.00141		1.24101	0.00382		1.30419	0.00548		1.48285	0.02989		1.61664	0.32058		1.28159	0.0046		1.56304	0.41097		1.28181	0.00624		1.59586	1.64622		0.96456	0.00016578
1.27793	0.01702		1.27833	0.02891		1.21906	0.00087817		1.04091	-0.000397008		1.15888	0.000198957		1.01219	-0.000282703		1.24606	0.00168		1.03733	-0.00141		1.24199	0.0039		1.30493	0.00559		1.48392	0.0303		1.61761	0.324		1.28299	0.00469		1.56382	0.44566		1.28299	0.00634		1.59708	1.60494		0.96575	0.000173927
1.27892	0.01726		1.2793	0.0294		1.2198	0.000905223		1.04232	-0.000389616		1.15979	0.000203648		1.01312	-0.000277774		1.2466	0.00173		1.03802	-0.0014		1.24306	0.00396		1.30625	0.00569		1.48479	0.03068		1.61848	0.32741		1.28433	0.00479		1.56469	0.48026		1.28383	0.00645		1.59795	1.56209		0.96666	0.000185711
1.28006	0.018		1.28035	0.02991		1.22059	0.00092583		1.04292	-0.000387059		1.16089	0.000209364		1.01403	-0.000280757		1.24793	0.00178		1.03844	-0.00139		1.24402	0.00403		1.30723	0.00579		1.48569	0.0311		1.61956	0.33085		1.28524	0.00487		1.56602	0.51461		1.28474	0.00655		1.59892	1.51849		0.96775	0.000192863
1.28125	0.01789		1.28134	0.03041		1.22177	0.000949094		1.04413	-0.000376377		1.16206	0.000223239		1.01492	-0.0002816		1.24891	0.00183		1.03988	-0.00138		1.24491	0.00414		1.30809	0.00589		1.48697	0.03156		1.62045	0.33422		1.28594	0.00497		1.56698	0.54825		1.28603	0.00667		1.6001	1.47495		0.96861	0.000200599
1.2823	0.01815		1.28231	0.03093		1.22292	0.000968397		1.04515	-0.000371485		1.1626	0.000228094		1.016	-0.000278363		1.24969	0.00188		1.04117	-0.00137		1.24593	0.00421		1.30908	0.006		1.48793	0.03201		1.62142	0.3376		1.287	0.00506		1.56752	0.58144		1.28708	0.00677		1.60109	1.43234		0.96974	0.000206507
1.28331	0.01838		1.28333	0.03145		1.22364	0.000998492		1.04623	-0.000367952		1.16364	0.000238154		1.01679	-0.000275162		1.25097	0.00193		1.04174	-0.00137		1.24693	0.0043		1.31025	0.0061		1.4888	0.03249		1.62216	0.34102		1.28775	0.00516		1.5689	0.61405		1.28814	0.00689		1.60186	1.39122		0.97071	0.000211495
1.28422	0.01865		1.28436	0.03199		1.22519	0.00102		1.04739	-0.00036298		1.16453	0.000243751		1.01813	-0.000281748		1.25179	0.00199		1.04265	-0.00135		1.24792	0.00438		1.31081	0.00621		1.49004	0.03297		1.62362	0.34421		1.28872	0.00526		1.57	0.64572		1.28889	0.007		1.60288	1.35229		0.97167	0.000217296
1.28525	0.01887		1.28531	0.03251		1.22575	0.00104		1.04769	-0.000357224		1.16566	0.000250781		1.01892	-0.000286253		1.25317	0.00204		1.04411	-0.00135		1.24884	0.00447		1.31224	0.00631		1.49108	0.03348		1.62448	0.34761		1.29036	0.00536		1.57012	0.67687		1.28982	0.00711		1.60406	1.31634		0.97274	0.000218413
1.28626	0.01915		1.28635	0.03305		1.22689	0.00105		1.04879	-0.000355259		1.16687	0.000260271		1.01995	-0.000284069		1.25373	0.00209		1.0447	-0.00134		1.24978	0.00456		1.31315	0.00643		1.49184	0.03413		1.62541	0.3508		1.29106	0.00546		1.57192	0.7072		1.29095	0.00722		1.60476	1.28327		0.97368	0.000209811
1.28727	0.01938		1.28732	0.0336		1.22762	0.00107		1.05	-0.000349714		1.16785	0.000272223		1.02087	-0.000282287		1.25492	0.00215		1.04563	-0.00133		1.25104	0.00464		1.31399	0.00654		1.49323	0.03461		1.62639	0.35401		1.29142	0.00555		1.57266	0.73666		1.29175	0.00734		1.60608	1.2536		0.97469	0.000215718
1.28826	0.01964		1.28831	0.03414		1.22884	0.0011		1.05063	-0.000348046		1.16863	0.000276759		1.02158	-0.000279516		1.2559	0.00221		1.04683	-0.00132		1.2519	0.00473		1.31499	0.00664		1.49412	0.03512		1.62731	0.35732		1.29217	0.00566		1.57409	0.7655		1.2927	0.00744		1.60703	1.22766		0.9758	0.000224496
1.28927	0.01989		1.28933	0.0347		1.22986	0.00113		1.05178	-0.000346083		1.16943	0.000289238		1.02289	-0.000280287		1.25669	0.00226		1.04824	-0.00131		1.25328	0.00481		1.31617	0.00676		1.49497	0.03569		1.62847	0.36045		1.29366	0.00576		1.57434	0.7936		1.29405	0.00756		1.6079	1.20467		0.97674	0.000231359
1.29031	0.02011		1.29037	0.03526		1.23093	0.00116		1.05296	-0.000340631		1.17062	0.000296752		1.02384	-0.00027751		1.25771	0.00233		1.04879	-0.00131		1.25409	0.0049		1.31707	0.00687		1.49603	0.03621		1.62983	0.36371		1.29476	0.00586		1.57543	0.82097		1.29472	0.00768		1.60897	1.18524		0.9777	0.000234231
1.29129	0.02038		1.29133	0.03583		1.23148	0.00118		1.05384	-0.000344673		1.17178	0.000305488		1.02477	-0.000277642		1.2586	0.00239		1.04974	-0.0013		1.25521	0.005		1.31799	0.00698		1.49697	0.03679		1.63069	0.36688		1.29638	0.00596		1.57713	0.84756		1.29547	0.0078		1.61031	1.16893		0.9787	0.000236591
1.29231	0.02059		1.2923	0.0364		1.23278	0.00122		1.05506	-0.000351556		1.17298	0.0003228		1.02562	-0.000276417		1.25997	0.00245		1.05102	-0.00129		1.25593	0.00509		1.31916	0.00709		1.49801	0.03732		1.63147	0.36995		1.29714	0.00608		1.57765	0.87333		1.29678	0.00791		1.61107	1.15555		0.97974	0.000243923
1.2933	0.02083		1.29335	0.03699		1.23376	0.00123		1.05564	-0.00034306		1.17387	0.000334526		1.02716	-0.000279528		1.26085	0.00251		1.05218	-0.00128		1.25715	0.00518		1.31986	0.00721		1.49893	0.03789		1.63256	0.37323		1.29764	0.00617		1.57846	0.89838		1.29744	0.00803		1.61212	1.14507		0.98077	0.000246398
1.29429	0.02107		1.29436	0.03759		1.23479	0.00127		1.05714	-0.000344713		1.17448	0.000339373		1.02777	-0.000275964		1.26231	0.00257		1.05315	-0.00127		1.25813	0.00527		1.32114	0.00733		1.50022	0.03855		1.63344	0.3763		1.29864	0.00628		1.58004	0.92255		1.29889	0.00814		1.61328	1.13731		0.98165	0.000251099
1.29531	0.02129		1.29529	0.0382		1.23564	0.00131		1.05807	-0.000346315		1.17605	0.000350691		1.02902	-0.0002803		1.26275	0.00264		1.05399	-0.00126		1.25899	0.00536		1.32208	0.00744		1.50102	0.03919		1.63449	0.37944		1.29972	0.00639		1.58057	0.94578		1.2997	0.00826		1.61402	1.13202		0.98267	0.000254299
1.29629	0.02153		1.29636	0.03881		1.23678	0.00134		1.05879	-0.000342021		1.17682	0.0003589		1.02962	-0.000274165		1.26363	0.00271		1.05476	-0.00125		1.26016	0.00546		1.32304	0.00756		1.5022	0.03984		1.63556	0.38248		1.30146	0.0065		1.58162	0.96839		1.30069	0.00838		1.61455	1.12894		0.98365	0.000247907
1.29727	0.02175		1.29732	0.03943		1.2381	0.00137		1.05993	-0.000337433		1.17774	0.00037351		1.03105	-0.000274205		1.26451	0.00278		1.05599	-0.00125		1.2611	0.00555		1.32398	0.00768		1.50291	0.04057		1.63657	0.38553		1.30215	0.0066		1.58253	0.99053		1.30196	0.00849		1.61567	1.12796		0.98469	0.000253638
1.29832	0.02195		1.29837	0.04004		1.23879	0.00142		1.06087	-0.00034249		1.17888	0.000382302		1.0317	-0.000274032		1.2657	0.00285		1.05694	-0.00124		1.26207	0.00565		1.32511	0.00779		1.5037	0.04126		1.63741	0.38863		1.3025	0.00671		1.584	1.01272		1.30253	0.00862		1.61714	1.12856		0.98572	0.000255139
1.29934	0.02219		1.29939	0.04067		1.23993	0.00146		1.06181	-0.000338013		1.17972	0.000399112		1.03298	-0.000264521		1.2667	0.00291		1.05809	-0.00124		1.26331	0.00575		1.32609	0.00791		1.50507	0.04199		1.6387	0.3915		1.30417	0.00683		1.58442	1.03596		1.30387	0.00873		1.61834	1.13041		0.98667	0.000257269
1.3003	0.0224		1.30039	0.04132		1.24084	0.0015		1.06273	-0.000341151		1.1807	0.000414892		1.03395	-0.000267679		1.26757	0.00298		1.05904	-0.00123		1.26423	0.00584		1.32694	0.00803		1.50585	0.04277		1.63952	0.39457		1.30517	0.00694		1.58558	1.05966		1.30484	0.00885		1.6193	1.13337		0.98767	0.000259917
1.30132	0.0226		1.30134	0.04196		1.24165	0.00154		1.06428	-0.000338945		1.18187	0.000427404		1.03498	-0.000258012		1.26831	0.00306		1.05993	-0.00121		1.26513	0.00593		1.32794	0.00815		1.50718	0.04353		1.64034	0.39749		1.30562	0.00705		1.58699	1.08176		1.30595	0.00897		1.62022	1.13747		0.98869	0.000256679
1.30232	0.02282		1.30235	0.04261		1.24286	0.00159		1.06517	-0.000336914		1.18261	0.000431296		1.03596	-0.000263524		1.26969	0.00314		1.06113	-0.00121		1.26604	0.00603		1.32916	0.00827		1.5081	0.04435		1.64151	0.4005		1.3067	0.00717		1.58746	1.10219		1.30678	0.00909		1.62097	1.14202		0.98963	0.000257665
1.30331	0.02302		1.30334	0.04329		1.24385	0.00163		1.06576	-0.000336832		1.18374	0.00044801		1.0369	-0.000257122		1.271	0.00321		1.06202	-0.0012		1.26697	0.00613		1.32997	0.00839		1.50932	0.0452		1.64245	0.40345		1.30789	0.00728		1.5883	1.12142		1.30759	0.0092		1.6219	1.14736		0.99069	0.000258941
1.30433	0.02322		1.30433	0.04397		1.24486	0.00168		1.06687	-0.000329751		1.18497	0.000462126		1.03774	-0.000254266		1.27173	0.00329		1.06277	-0.00119		1.26787	0.00623		1.33119	0.00851		1.51	0.04605		1.64346	0.40632		1.30865	0.0074		1.58968	1.13969		1.30868	0.00932		1.62282	1.15337		0.9917	0.000257646
1.3053	0.02346		1.30531	0.04466		1.24563	0.00173		1.06795	-0.000324558		1.18572	0.000475375		1.03886	-0.000255304		1.27301	0.00336		1.06409	-0.00119		1.26882	0.00632		1.33197	0.00863		1.51091	0.04688		1.64454	0.40927		1.30957	0.00751		1.59072	1.15702		1.30997	0.00945		1.62382	1.15952		0.99261	0.000254911
1.3063	0.02365		1.30632	0.04536		1.24684	0.00178		1.06895	-0.000320548		1.18706	0.000493213		1.03988	-0.000252915		1.2739	0.00344		1.06504	-0.00118		1.27028	0.00642		1.33295	0.00875		1.51194	0.04783		1.64541	0.41215		1.31079	0.00762		1.59153	1.17357		1.3109	0.00957		1.62519	1.16616		0.99368	0.000252689
1.30728	0.02384		1.30736	0.04609		1.2479	0.00183		1.06994	-0.000319869		1.18764	0.00050627		1.04101	-0.000251783		1.27451	0.00352		1.06602	-0.00117		1.27111	0.00652		1.33437	0.00888		1.51297	0.0488		1.64628	0.41502		1.31197	0.00774		1.59321	1.18934		1.31167	0.00969		1.626	1.17318		0.99477	0.000257992
1.30829	0.02401		1.30835	0.04682		1.24902	0.00188		1.07051	-0.000310316		1.18879	0.000527621		1.04196	-0.000246279		1.27534	0.00361		1.06715	-0.00117		1.27205	0.00662		1.33528	0.009		1.51401	0.04983		1.64743	0.41786		1.3126	0.00786		1.59396	1.20416		1.31252	0.00981		1.62699	1.18039		0.99567	0.000258326
1.3093	0.02418		1.30931	0.04756		1.24972	0.00194		1.07155	-0.000296763		1.18957	0.000543014		1.04315	-0.000241877		1.27702	0.00369		1.06803	-0.00116		1.27309	0.00673		1.33634	0.00912		1.51508	0.0509		1.64866	0.42069		1.31352	0.00799		1.59478	1.21822		1.31357	0.00992		1.62777	1.18798		0.99684	0.000256537
1.31028	0.02438		1.31032	0.04832		1.25109	0.00199		1.07347	-0.000296623		1.19094	0.000556512		1.04406	-0.000236719		1.27787	0.00377		1.069	-0.00115		1.27394	0.00684		1.33694	0.00924		1.51589	0.05201		1.64955	0.4235		1.31513	0.0081		1.59593	1.23139		1.31467	0.01004		1.62928	1.1956		0.99773	0.000255823
1.31131	0.02457		1.31134	0.04908		1.25148	0.00205		1.07427	-0.000290328		1.19162	0.000569943		1.04494	-0.000234512		1.27859	0.00386		1.07042	-0.00114		1.27488	0.00694		1.33832	0.00937		1.51696	0.05317		1.6505	0.42629		1.31565	0.00822		1.59661	1.24367		1.31562	0.01016		1.6297	1.20348		0.99874	0.000250076
1.31232	0.02475		1.31237	0.04986		1.25277	0.00211		1.07485	-0.000285135		1.19307	0.000585009		1.04599	-0.000229574		1.27981	0.00395		1.07089	-0.00114		1.27596	0.00704		1.33911	0.00949		1.51795	0.05437		1.65183	0.42898		1.31698	0.00835		1.59807	1.25536		1.3166	0.01028		1.63125	1.21172		0.99965	0.000251555
1.31331	0.02492		1.31332	0.05067		1.25403	0.00217		1.07572	-0.000277442		1.19346	0.000603904		1.04713	-0.000229957		1.28048	0.00403		1.07203	-0.00113		1.27692	0.00714		1.34027	0.00961		1.51893	0.05565		1.65233	0.4317		1.31761	0.00846		1.59884	1.26617		1.3176	0.0104		1.63179	1.21996		1.00063	0.000248823
1.31432	0.02509		1.31432	0.05146		1.25485	0.00222		1.07719	-0.000270786		1.19489	0.000618438		1.04798	-0.000233771		1.28171	0.00412		1.07305	-0.00112		1.27792	0.00724		1.34122	0.00974		1.51992	0.05699		1.65339	0.43448		1.31928	0.00858		1.59941	1.27645		1.31883	0.01052		1.63295	1.22839		1.00176	0.000244844
1.31531	0.02526		1.31534	0.0523		1.2559	0.00228		1.07815	-0.00026224		1.19577	0.000639019		1.04902	-0.0002213		1.28307	0.00422		1.07418	-0.00111		1.27886	0.00735		1.3423	0.00986		1.52096	0.05837		1.6543	0.43719		1.31982	0.0087		1.60115	1.28618		1.31966	0.01064		1.63387	1.23678		1.0027	0.000241822
1.31633	0.02543		1.31634	0.05314		1.25672	0.00234		1.07865	-0.000256184		1.19694	0.000662544		1.05006	-0.00022622		1.28335	0.00431		1.07505	-0.00111		1.28014	0.00745		1.34309	0.00999		1.52203	0.05983		1.65554	0.43983		1.32092	0.00883		1.60184	1.29507		1.32064	0.01075		1.63493	1.24534		1.00363	0.000236495
1.3173	0.02557		1.31736	0.05399		1.25752	0.00241		1.0798	-0.000232433		1.1976	0.000681831		1.05107	-0.000218821		1.28472	0.0044		1.07587	-0.0011		1.28098	0.00755		1.344	0.01011		1.52296	0.06133		1.65652	0.44255		1.3217	0.00896		1.60256	1.30334		1.3221	0.01087		1.63586	1.25411		1.00459	0.00024028
1.31828	0.02574		1.31832	0.05487		1.25883	0.00246		1.08088	-0.000232062		1.19902	0.000703106		1.05216	-0.00021396		1.2856	0.0045		1.07715	-0.0011		1.2819	0.00766		1.34516	0.01024		1.52404	0.06286		1.65759	0.44524		1.32306	0.00909		1.60386	1.31098		1.32281	0.01099		1.63665	1.26282		1.00566	0.000244903
1.3193	0.02585		1.31937	0.05578		1.25965	0.00252		1.08223	-0.000219339		1.19986	0.000717799		1.05317	-0.000209297		1.28666	0.0046		1.07807	-0.00109		1.28274	0.00775		1.34615	0.01035		1.52492	0.06455		1.65852	0.44785		1.32356	0.00921		1.60479	1.31788		1.32381	0.01111		1.63796	1.27186		1.00665	0.000243598
1.32026	0.02601		1.32037	0.05669		1.26071	0.00259		1.08288	-0.000214296		1.20083	0.000735585		1.05362	-0.000206613		1.2879	0.00469		1.07892	-0.00108		1.28384	0.00786		1.34726	0.01048		1.52569	0.0663		1.65974	0.4505		1.32516	0.00934		1.60606	1.32408		1.32462	0.01122		1.63897	1.28098		1.00771	0.000236675
1.32124	0.02616		1.3213	0.05763		1.26176	0.00265		1.08395	-0.000209197		1.20225	0.000755973		1.05496	-0.000205475		1.28869	0.00479		1.08032	-0.00108		1.28499	0.00797		1.34788	0.01061		1.52682	0.06816		1.66026	0.453		1.32611	0.00946		1.60679	1.32961		1.32558	0.01133		1.63982	1.28987		1.0086	0.000236387
1.3223	0.0263		1.32236	0.05859		1.26309	0.00271		1.08512	-0.000203446		1.20262	0.000775612		1.05624	-0.000204215		1.28988	0.00489		1.08098	-0.00107		1.28573	0.00808		1.34917	0.01073		1.52786	0.07008		1.66136	0.45565		1.32666	0.00959		1.60784	1.33445		1.32677	0.01145		1.64061	1.29901		1.0096	0.000231038
1.32331	0.02643		1.32333	0.05955		1.26392	0.00277		1.08576	-0.000199329		1.20398	0.000797356		1.057	-0.000202277		1.29088	0.00499		1.08179	-0.00106		1.28705	0.00818		1.35009	0.01085		1.52899	0.07209		1.66248	0.45822		1.32827	0.00972		1.60913	1.33847		1.32766	0.01157		1.64177	1.30826		1.01068	0.000227984
1.32434	0.02657		1.32434	0.06053		1.26488	0.00284		1.08705	-0.000194744		1.20445	0.000822809		1.05803	-0.000196408		1.29192	0.0051		1.08304	-0.00106		1.28802	0.00829		1.35133	0.01098		1.53017	0.07423		1.66337	0.46067		1.32841	0.00985		1.60954	1.34182		1.32887	0.01168		1.64292	1.31745		1.01156	0.000224839
1.32535	0.0267		1.32535	0.06155		1.26609	0.00291		1.08829	-0.000182713		1.20595	0.00085294		1.05898	-0.000194399		1.29249	0.00521		1.08417	-0.00105		1.289	0.00839		1.35221	0.0111		1.53136	0.07641		1.66439	0.4631		1.33033	0.00997		1.61092	1.34445		1.32981	0.01179		1.64347	1.32692		1.01265	0.000222279
1.3263	0.02683		1.32634	0.06258		1.26691	0.00299		1.08913	-0.000183541		1.20713	0.000870228		1.06003	-0.000186303		1.29376	0.00531		1.08539	-0.00104		1.28992	0.0085		1.35319	0.01123		1.532	0.07872		1.66553	0.4655		1.33093	0.01011		1.61187	1.34628		1.33075	0.0119		1.64485	1.3363		1.01358	0.000218181
1.32729	0.02696		1.32739	0.06362		1.26745	0.00304		1.08996	-0.000173129		1.20767	0.000897382		1.06108	-0.000187961		1.29459	0.00542		1.08569	-0.00103		1.29112	0.00861		1.35404	0.01134		1.53315	0.0811		1.6663	0.46808		1.33195	0.01023		1.61287	1.34726		1.3318	0.01202		1.64545	1.3457		1.01468	0.000212929
1.32833	0.02708		1.32835	0.0647		1.26917	0.00311		1.09128	-0.00017267		1.20899	0.000920276		1.06185	-0.000191126		1.29556	0.00553		1.08716	-0.00103		1.2919	0.00871		1.35492	0.01147		1.5339	0.08355		1.66753	0.47041		1.33265	0.01037		1.61365	1.34742		1.33257	0.01213		1.64687	1.35531		1.01567	0.000225978
1.3293	0.0272		1.32933	0.06581		1.26975	0.00318		1.09219	-0.000167349		1.20979	0.000942198		1.06267	-0.000184095		1.29676	0.00564		1.08782	-0.00102		1.29299	0.00882		1.35616	0.0116		1.5346	0.08616		1.66826	0.4729		1.3337	0.0105		1.61501	1.34667		1.33379	0.01224		1.64764	1.36499		1.01674	0.000223799
1.33031	0.02729		1.33035	0.0669		1.27101	0.00326		1.09271	-0.000165103		1.21077	0.000968227		1.06381	-0.000184946		1.29764	0.00575		1.08897	-0.00102		1.294	0.00893		1.35692	0.01173		1.53619	0.08874		1.66951	0.47538		1.33446	0.01062		1.61554	1.34494		1.33476	0.01235		1.64897	1.37453		1.01771	0.000217455
1.33129	0.0274		1.33137	0.06806		1.27193	0.00334		1.09371	-0.000165764		1.21187	0.000989459		1.065	-0.000182043		1.29883	0.00586		1.09018	-0.00102		1.295	0.00903		1.35806	0.01185		1.53702	0.09144		1.67039	0.47758		1.33563	0.01076		1.61655	1.34248		1.33569	0.01246		1.64963	1.38432		1.01867	0.000217479
1.33229	0.02752		1.33234	0.0692		1.27273	0.00341		1.09529	-0.000160182		1.21266	0.00102		1.06609	-0.000177778		1.29945	0.00598		1.09097	-0.00101		1.29624	0.00912		1.35911	0.01197		1.53811	0.09433		1.67152	0.48011		1.3368	0.01089		1.61764	1.33893		1.3365	0.01257		1.651	1.39402		1.01957	0.000213073
1.33329	0.0276		1.33335	0.0704		1.27355	0.0035		1.09566	-0.000165811		1.21385	0.00105		1.06691	-0.000182945		1.30097	0.0061		1.09212	-0.001		1.29707	0.00923		1.36	0.01209		1.53898	0.09723		1.67265	0.48235		1.33746	0.01102		1.61845	1.33438		1.3376	0.01269		1.65164	1.40397		1.02055	0.00020999
1.33429	0.02774		1.33437	0.07162		1.2748	0.00358		1.09676	-0.000166695		1.21474	0.00108		1.06783	-0.00018724		1.30157	0.00621		1.09299	-0.000997286		1.29801	0.00934		1.36089	0.01221		1.53993	0.1003		1.6735	0.48461		1.33901	0.01115		1.62004	1.32905		1.3389	0.01279		1.65294	1.4138		1.02158	0.000205738
1.33533	0.02782		1.33535	0.07287		1.27556	0.00366		1.09814	-0.000172142		1.21632	0.0011		1.06873	-0.000180419		1.30302	0.00634		1.09429	-0.000987055		1.29912	0.00945		1.36207	0.01234		1.54103	0.10343		1.67447	0.48704		1.33986	0.01128		1.62044	1.32267		1.33991	0.0129		1.65371	1.42338		1.02264	0.00020924
1.3363	0.02793		1.33637	0.07411		1.27667	0.00374		1.0991	-0.000172558		1.21669	0.00113		1.07025	-0.000182969		1.30352	0.00645		1.09494	-0.000987794		1.30005	0.00955		1.36308	0.01245		1.54181	0.10661		1.67555	0.4891		1.3409	0.01141		1.62187	1.3154		1.34078	0.01301		1.65508	1.43339		1.02355	0.000203853
1.33734	0.02803		1.33734	0.07539		1.27792	0.00383		1.10007	-0.000174015		1.21809	0.00116		1.07121	-0.00017696		1.30495	0.00657		1.09591	-0.000978382		1.30098	0.00965		1.36396	0.01258		1.5432	0.10994		1.67645	0.49151		1.34173	0.01155		1.62236	1.30716		1.34186	0.01311		1.65624	1.44345		1.02464	0.000204111
1.33832	0.02815		1.33836	0.07672		1.27885	0.00392		1.10084	-0.000173766		1.21879	0.00119		1.07193	-0.000180178		1.30565	0.0067		1.09694	-0.000975488		1.30199	0.00976		1.36501	0.0127		1.54397	0.11331		1.67751	0.49352		1.34269	0.01168		1.62354	1.29801		1.3428	0.0132		1.65688	1.45357		1.02557	0.000207773
1.3393	0.02823		1.33936	0.07806		1.27951	0.00402		1.102	-0.000179822		1.21975	0.00122		1.07284	-0.000178517		1.30679	0.00682		1.09828	-0.000974603		1.303	0.00986		1.36603	0.01281		1.54496	0.11679		1.67844	0.4957		1.34397	0.01182		1.62432	1.288		1.34372	0.01331		1.65796	1.46356		1.02663	0.000210267
1.34033	0.02831		1.34032	0.07939		1.28082	0.00412		1.10312	-0.000175635		1.22116	0.00125		1.0741	-0.000177002		1.30778	0.00694		1.09865	-0.00096895		1.3042	0.00996		1.36705	0.01294		1.54615	0.12036		1.67964	0.49797		1.34473	0.01195		1.62572	1.27696		1.34452	0.01341		1.65848	1.47375		1.02748	0.000208425
1.34127	0.02842		1.34135	0.0808		1.28185	0.00421		1.10378	-0.000181828		1.22192	0.00129		1.07505	-0.000178873		1.3088	0.00707		1.10002	-0.000960117		1.305	0.01006		1.368	0.01305		1.54719	0.12397		1.68067	0.50003		1.34593	0.01207		1.62643	1.26516		1.34561	0.01352		1.65989	1.48406		1.02863	0.000206609
1.34228	0.02852		1.34237	0.08222		1.28294	0.00432		1.10493	-0.000191501		1.22286	0.00132		1.07609	-0.000185295		1.30963	0.0072		1.10109	-0.000951661		1.30616	0.01017		1.36893	0.01316		1.54807	0.12769		1.68162	0.50223		1.34707	0.01221		1.62751	1.25262		1.34647	0.01361		1.66104	1.49427		1.02964	0.000206069
1.34337	0.02862		1.34337	0.08366		1.28418	0.00442		1.10587	-0.000192545		1.22363	0.00135		1.0768	-0.000183327		1.31078	0.00733		1.10152	-0.000948684		1.30684	0.01026		1.37001	0.01328		1.54903	0.13139		1.68216	0.50434		1.34771	0.01234		1.62884	1.2393		1.34773	0.01372		1.66198	1.50469		1.03055	0.000206399
1.3443	0.02873		1.34436	0.08514		1.2847	0.00453		1.10683	-0.000190434		1.22524	0.00138		1.07806	-0.000180929		1.31173	0.00746		1.1028	-0.000940164		1.30812	0.01037		1.37103	0.0134		1.55	0.13517		1.6832	0.50642		1.34902	0.01247		1.62973	1.22539		1.34867	0.01382		1.66274	1.51509		1.03151	0.000208415
1.34528	0.0288		1.34534	0.08665		1.28587	0.00464		1.1079	-0.000190941		1.22561	0.00142		1.07894	-0.000184592		1.31289	0.00759		1.10384	-0.000941894		1.30901	0.01047		1.37216	0.01352		1.55112	0.1391		1.68443	0.50856		1.34947	0.0126		1.63075	1.21096		1.34987	0.01391		1.66376	1.52557		1.03263	0.00020897
1.34629	0.02891		1.34633	0.08821		1.28662	0.00475		1.10876	-0.000193872		1.22692	0.00146		1.07989	-0.000179323		1.31367	0.00772		1.10462	-0.000939912		1.31016	0.01056		1.37295	0.01364		1.55221	0.14304		1.68528	0.51061		1.35145	0.01274		1.63141	1.19599		1.35089	0.01402		1.66463	1.53599		1.03354	0.000213601
1.3473	0.029		1.34738	0.08978		1.28811	0.00486		1.10995	-0.000192363		1.22769	0.00149		1.08114	-0.000187395		1.31467	0.00785		1.10572	-0.000934445		1.31094	0.01066		1.37407	0.01375		1.55303	0.14702		1.68665	0.51264		1.35162	0.01287		1.63285	1.18108		1.35165	0.01411		1.66567	1.5466		1.0347	0.000216721
1.34835	0.02911		1.34835	0.09138		1.28859	0.00498		1.11104	-0.000191214		1.22868	0.00153		1.08179	-0.000182675		1.31581	0.00799		1.10654	-0.000923635		1.31215	0.01076		1.37493	0.01387		1.55421	0.15106		1.68745	0.51465		1.35295	0.01301		1.63359	1.16603		1.35276	0.01421		1.66652	1.5569		1.03555	0.000220178
1.34926	0.02923		1.34934	0.09298		1.28974	0.0051		1.1119	-0.000185349		1.22979	0.00157		1.08283	-0.000179927		1.31636	0.00812		1.10783	-0.000921364		1.31304	0.01086		1.37589	0.01398		1.55537	0.15513		1.68854	0.51662		1.35373	0.01313		1.63476	1.15097		1.35387	0.01431		1.66814	1.56789		1.0366	0.000220479
1.35037	0.02936		1.35036	0.09464		1.29049	0.00523		1.11337	-0.000189855		1.23064	0.00161		1.08424	-0.00018531		1.31764	0.00826		1.10895	-0.000911635		1.31384	0.01095		1.37705	0.01409		1.55619	0.15923		1.68933	0.51855		1.35497	0.01326		1.63529	1.13626		1.35464	0.01439		1.66822	1.57838		1.03761	0.000219179
1.35134	0.02947		1.35142	0.09634		1.29177	0.00534		1.11367	-0.000187406		1.23192	0.00165		1.08483	-0.000188046		1.31866	0.0084		1.10963	-0.000906537		1.31515	0.01105		1.37792	0.01421		1.55719	0.16335		1.69038	0.52045		1.35536	0.01339		1.63685	1.12214		1.35595	0.01449		1.67024	1.58916		1.03855	0.00021994
1.3524	0.02958		1.35233	0.09804		1.29259	0.00548		1.11502	-0.000180549		1.23281	0.00169		1.08597	-0.000195422		1.32002	0.00854		1.11093	-0.000900809		1.31598	0.01115		1.37917	0.01432		1.55775	0.16746		1.69151	0.52232		1.35744	0.01352		1.63756	1.10864		1.3567	0.01458		1.67067	1.59988		1.03955	0.000224189
1.3533	0.02973		1.35334	0.09979		1.29377	0.00561		1.11595	-0.000175451		1.23413	0.00173		1.08681	-0.000192721		1.32089	0.00867		1.11147	-0.000900513		1.31702	0.01124		1.37989	0.01443		1.55909	0.17161		1.69227	0.52433		1.3575	0.01365		1.63869	1.09626		1.35799	0.01467		1.67161	1.61074		1.04059	0.000223206
1.35434	0.02984		1.35433	0.10159		1.29461	0.00574		1.11703	-0.000173031		1.23482	0.00177		1.08794	-0.00019308		1.32151	0.00882		1.11275	-0.000900553		1.31801	0.01133		1.38098	0.01454		1.56025	0.17574		1.69345	0.52617		1.35921	0.01378		1.63958	1.085		1.35882	0.01476		1.67297	1.62148		1.04166	0.000228736
1.35531	0.02999		1.35533	0.10341		1.29621	0.00588		1.11791	-0.000169162		1.23581	0.00181		1.08881	-0.00019359		1.32305	0.00896		1.11416	-0.000887543		1.31898	0.01143		1.38185	0.01465		1.56117	0.17987		1.69458	0.52808		1.3597	0.01393		1.6408	1.07515		1.3598	0.01485		1.67393	1.63234		1.04272	0.000234241
1.35636	0.03015		1.35636	0.10526		1.29663	0.00601		1.11901	-0.000166539		1.23711	0.00185		1.08979	-0.000189555		1.32364	0.0091		1.11445	-0.000886058		1.32011	0.01151		1.3829	0.01476		1.5621	0.18392		1.69559	0.52981		1.36138	0.01405		1.64161	1.06678		1.36079	0.01495		1.67461	1.64334		1.04364	0.000244444
1.35736	0.03029		1.35735	0.10715		1.29827	0.00615		1.11991	-0.000160483		1.23798	0.00189		1.09099	-0.000194255		1.32491	0.00924		1.11588	-0.000879396		1.32098	0.01161		1.38378	0.01487		1.56281	0.18801		1.6967	0.53141		1.36115	0.01417		1.64263	1.05988		1.3619	0.01504		1.67544	1.65439		1.04458	0.000247458
1.35831	0.03045		1.35836	0.10909		1.29851	0.00628		1.12092	-0.000144887		1.23862	0.00194		1.09187	-0.000187072		1.3256	0.00939		1.11653	-0.000874212		1.32207	0.0117		1.38494	0.01499		1.56427	0.19216		1.69745	0.53327		1.3636	0.0143		1.64386	1.05457		1.36256	0.01512		1.67691	1.66528		1.04571	0.000256636
1.35932	0.03062		1.35938	0.11106		1.30011	0.00642		1.12182	-0.000140697		1.23977	0.00199		1.0929	-0.000197492		1.32712	0.00954		1.11808	-0.000870266		1.323	0.01178		1.38582	0.01509		1.56488	0.1963		1.69868	0.53473		1.36326	0.01443		1.64455	1.05078		1.36374	0.0152		1.67816	1.67636		1.04674	0.000264467
1.36034	0.03082		1.36037	0.11308		1.30057	0.00657		1.12281	-0.000127513		1.24093	0.00204		1.09387	-0.000201351		1.32793	0.00968		1.11905	-0.000860795		1.32418	0.01188		1.38683	0.0152		1.56605	0.20037		1.6995	0.53654		1.36538	0.01456		1.64555	1.04852		1.36485	0.01529		1.67927	1.68748		1.04757	0.000249255
1.36136	0.03101		1.36135	0.1151		1.30159	0.00671		1.12401	-0.000125248		1.24212	0.00208		1.09494	-0.000201272		1.32874	0.00983		1.11946	-0.000859688		1.32508	0.01198		1.38794	0.01531		1.56737	0.20537		1.70044	0.53768		1.36569	0.01468		1.64659	1.04741		1.36579	0.01538		1.68004	1.69841		1.04859	0.000253877
1.36232	0.03125		1.36238	0.11717		1.30288	0.00686		1.12467	-0.000117963		1.24296	0.00213		1.09578	-0.000195535		1.32996	0.00997		1.12089	-0.000857232		1.32609	0.01206		1.38899	0.01541		1.5684	0.21012		1.70169	0.53889		1.36683	0.0148		1.64759	1.04754		1.36701	0.01546		1.68088	1.70969		1.04958	0.000260952
1.36341	0.03152		1.36333	0.11929		1.30417	0.00701		1.12588	-0.000118837		1.24393	0.00218		1.09676	-0.000196755		1.33069	0.01011		1.12177	-0.000856132		1.32735	0.01215		1.39	0.01551		1.56911	0.21412		1.70222	0.53975		1.36828	0.01494		1.64851	1.04869		1.36805	0.01555		1.68157	1.72085		1.05076	0.000267791
1.36438	0.03177		1.36433	0.12145		1.30481	0.00716		1.12705	-0.000110374		1.24488	0.00223		1.09821	-0.000194759		1.33169	0.01027		1.123	-0.000845782		1.32793	0.01223		1.39062	0.01562		1.57025	0.21816		1.70313	0.5402		1.36845	0.01506		1.65048	1.05058		1.36878	0.01563		1.6827	1.73208		1.05164	0.000271959
1.36538	0.03201		1.36532	0.12361		1.306	0.00731		1.12772	-0.000106826		1.24572	0.00228		1.09884	-0.000191315		1.33264	0.01041		1.12369	-0.000846621		1.32888	0.01232		1.39171	0.01572		1.57118	0.22221		1.70463	0.54209		1.37033	0.01518		1.65025	1.05315		1.36972	0.01572		1.68378	1.74354		1.05264	0.000280215
1.36633	0.03225		1.36635	0.12584		1.30708	0.00747		1.12894	-9.6619e-05		1.24689	0.00234		1.0998	-0.000195293		1.33385	0.01056		1.12457	-0.000835448		1.33032	0.0124		1.393	0.01583		1.57236	0.22617		1.70555	0.54369		1.37049	0.0153		1.65207	1.05622		1.37099	0.0158		1.68476	1.75486		1.05375	0.000291553
1.36732	0.03253		1.36737	0.12812		1.30768	0.00762		1.1296	0.00074023		1.24765	0.00239		1.101	-0.000194678		1.33503	0.01072		1.12566	-0.000831024		1.33092	0.01248		1.39391	0.01593		1.5731	0.2302		1.70644	0.54497		1.3725	0.01542		1.65214	1.05974		1.37171	0.01588		1.68609	1.76624		1.05473	0.000296463
1.36838	0.03291		1.36834	0.13043		1.30873	0.00777		1.12823	-0.000318921		1.24916	0.00244		1.10209	-0.000195914		1.33547	0.01087		1.12671	-0.000825997		1.33211	0.01257		1.39473	0.01604		1.57451	0.23406		1.70732	0.54689		1.37233	0.01554		1.65346	1.06367		1.37277	0.01596		1.68668	1.77788		1.05584	0.000303208
1.36934	0.03321		1.36935	0.13277		1.30983	0.00793		1.12991	-6.55402e-05		1.24977	0.0025		1.10298	-0.000192849		1.33673	0.01101		1.1277	-0.000818913		1.33339	0.01265		1.39572	0.01615		1.575	0.23794		1.70844	0.54843		1.37412	0.01566		1.65462	1.06795		1.3735	0.01605		1.68754	1.78934		1.05675	0.00031181
1.37034	0.03359		1.37036	0.13519		1.31046	0.00808		1.13139	-6.11427e-05		1.25086	0.00256		1.10375	-0.000193036		1.33789	0.01116		1.12904	-0.000813863		1.33396	0.01274		1.39686	0.01625		1.57651	0.24183		1.70966	0.55064		1.37462	0.01578		1.6557	1.07247		1.37455	0.01612		1.68872	1.80072		1.05774	0.000305212
1.37135	0.03394		1.37132	0.13763		1.31189	0.00826		1.13224	-5.22663e-05		1.25185	0.00261		1.10469	-0.000184483		1.33887	0.01132		1.1301	-0.000817967		1.3352	0.01282		1.39786	0.01635		1.57735	0.24572		1.7106	0.55236		1.37624	0.0159		1.65649	1.07725		1.37568	0.0162		1.6898	1.81236		1.05877	0.000305408
1.37239	0.03441		1.37238	0.14007		1.31275	0.00842		1.13333	-5.09429e-05		1.25301	0.00267		1.10586	-0.000185059		1.33951	0.01147		1.13091	-0.000813445		1.33634	0.01289		1.39904	0.01645		1.57822	0.24957		1.71149	0.55415		1.37673	0.01602		1.65823	1.08228		1.37668	0.01629		1.69126	1.82378		1.0597	0.000311588
1.37336	0.03486		1.37336	0.14262		1.31379	0.00859		1.1345	-4.78003e-05		1.25402	0.00273		1.10721	-0.000185789		1.3406	0.01162		1.13157	-0.000804248		1.33694	0.01298		1.39979	0.01654		1.57917	0.25339		1.7126	0.55612		1.37828	0.01614		1.65846	1.08742		1.37765	0.01636		1.6916	1.83537		1.0608	0.000318638
1.37439	0.03531		1.37434	0.1452		1.31477	0.00876		1.13524	-4.27044e-05		1.25465	0.00278		1.10802	-0.000184164		1.34184	0.01177		1.13286	-0.000794271		1.33819	0.01305		1.40093	0.01665		1.58053	0.25717		1.71365	0.55735		1.37866	0.01625		1.65965	1.0927		1.37859	0.01644		1.6927	1.8471		1.06194	0.00032646
1.37537	0.03582		1.37537	0.14781		1.31543	0.00893		1.13632	-4.08025e-05		1.25583	0.00284		1.10899	-0.000183869		1.34274	0.01192		1.1338	-0.000791483		1.33925	0.01313		1.40185	0.01675		1.58123	0.26103		1.71452	0.55913		1.3802	0.01637		1.66007	1.09823		1.37966	0.01652		1.69398	1.85865		1.06269	0.000331599
1.3764	0.03637		1.37635	0.1505		1.31664	0.0091		1.13731	-4.04749e-05		1.25697	0.0029		1.11001	-0.000176963		1.34389	0.01208		1.13453	-0.000789862		1.34	0.01322		1.40325	0.01745		1.58202	0.26475		1.71514	0.56023		1.3805	0.01648		1.66148	1.10386		1.38067	0.0166		1.69482	1.8704		1.06376	0.000341859
1.37738	0.03692		1.37734	0.15321		1.3178	0.00927		1.13795	-4.82288e-05		1.25783	0.00297		1.11099	-0.000173373		1.34474	0.01223		1.13576	-0.000782093		1.34113	0.0133		1.40427	0.01687		1.58324	0.26846		1.71622	0.56158		1.3823	0.01659		1.66242	1.10954		1.38188	0.01668		1.69567	1.88221		1.06479	0.000345249
1.37839	0.03751		1.37839	0.15593		1.31867	0.00945		1.13904	-4.57758e-05		1.25875	0.00304		1.11169	-0.000172179		1.34595	0.01238		1.13673	-0.000775831		1.34202	0.01337		1.40521	0.017		1.58455	0.27218		1.71742	0.56324		1.38296	0.01671		1.66353	1.11543		1.38264	0.01676		1.69702	1.89415		1.06579	0.000354835
1.37943	0.03815		1.37935	0.15876		1.31963	0.00964		1.14015	-4.42166e-05		1.2596	0.0031		1.113	-0.00017478		1.34662	0.01254		1.13775	-0.000770686		1.34318	0.01344		1.40606	0.01707		1.58543	0.27582		1.71886	0.5643		1.38429	0.01682		1.66448	1.12135		1.38366	0.01684		1.69776	1.90576		1.06685	0.000357713
1.38039	0.03879		1.38032	0.16165		1.32074	0.00983		1.14125	-4.67269e-05		1.26085	0.00317		1.11397	-0.000168325		1.34768	0.0127		1.13858	-0.000769895		1.34394	0.01352		1.40731	0.01718		1.58633	0.27951		1.71945	0.56565		1.38498	0.01693		1.66545	1.12734		1.38488	0.01691		1.69906	1.91763		1.0678	0.000365589
1.38142	0.03952		1.38132	0.16454		1.32175	0.01002		1.14243	-4.50556e-05		1.26182	0.00324		1.11477	-0.000167248		1.34883	0.01284		1.13995	-0.000771108		1.34503	0.01359		1.40843	0.0173		1.58722	0.28305		1.72034	0.56695		1.38579	0.01704		1.66675	1.13351		1.38566	0.01698		1.6992	1.92978		1.06871	0.000359337
1.38239	0.04033		1.38235	0.16753		1.3226	0.01021		1.14317	-4.5539e-05		1.2628	0.00331		1.11603	-0.000161523		1.34965	0.013		1.14089	-0.000763473		1.34623	0.01366		1.40945	0.01739		1.58835	0.28656		1.72148	0.56837		1.38705	0.01714		1.66692	1.13975		1.38682	0.01706		1.70071	1.94165		1.06987	0.000363182
1.38336	0.04116		1.38334	0.17057		1.32348	0.01041		1.14436	-4.48291e-05		1.26372	0.00338		1.11702	-0.000158777		1.35084	0.01316		1.14161	-0.000756394		1.34706	0.01373		1.41034	0.0175		1.5892	0.29012		1.72239	0.5698		1.3877	0.01725		1.66848	1.146		1.38739	0.01714		1.70192	1.95344		1.07089	0.000366962
1.38438	0.04199		1.38435	0.17366		1.32464	0.0106		1.14501	-5.4681e-05		1.26485	0.00346		1.11797	-0.000152077		1.35166	0.01331		1.14269	-0.00075321		1.3481	0.01381		1.41143	0.01758		1.59038	0.29363		1.72331	0.57078		1.38897	0.01736		1.66956	1.15236		1.38891	0.01722		1.70253	1.96551		1.07176	0.000370122
1.38543	0.04297		1.38535	0.17681		1.3255	0.01081		1.14625	-5.79876e-05		1.26572	0.00353		1.11907	-0.000145637		1.35267	0.01347		1.14368	-0.000743356		1.34916	0.01388		1.41229	0.0177		1.59113	0.29712		1.7244	0.57202		1.39036	0.01686		1.67057	1.15877		1.38988	0.0173		1.70399	1.9739		1.07271	0.000374356
1.38641	0.04394		1.38636	0.18001		1.32632	0.01102		1.14718	-6.3049e-05		1.26681	0.0036		1.12019	-0.000145588		1.3535	0.01362		1.14473	-0.000740383		1.35003	0.01396		1.41328	0.0178		1.59234	0.3006		1.72513	0.57309		1.39114	0.01753		1.67171	1.16527		1.39072	0.01738		1.70507	1.98791		1.07379	0.000376828
1.38739	0.045		1.38731	0.18328		1.32795	0.01122		1.14788	-6.63272e-05		1.26769	0.00368		1.12113	-0.000142067		1.35507	0.01378		1.14587	-0.000729913		1.35103	0.01403		1.41433	0.01788		1.5934	0.30404		1.72661	0.57427		1.39202	0.01765		1.67284	1.17187		1.39178	0.01745		1.70628	2.00023		1.07478	0.000383587
1.3884	0.04621		1.38834	0.18658		1.3289	0.01143		1.14901	-6.0948e-05		1.26878	0.00375		1.12212	-0.000139155		1.35571	0.01392		1.14682	-0.000733237		1.35208	0.0141		1.41545	0.01799		1.59438	0.30747		1.72761	0.57538		1.39358	0.01777		1.67391	1.17844		1.3929	0.01758		1.70727	2.01259		1.07583	0.000384099
1.38945	0.04743		1.38933	0.18996		1.3294	0.01165		1.14973	-6.64477e-05		1.26987	0.00383		1.1229	-0.00013518		1.35713	0.01408		1.14789	-0.000729527		1.35307	0.01417		1.41637	0.01809		1.5955	0.31086		1.72853	0.57636		1.39391	0.0179		1.67471	1.1851		1.3941	0.01754		1.70809	2.02469		1.07672	0.000384178
1.39038	0.04874		1.39035	0.19341		1.33084	0.01187		1.15127	-6.68024e-05		1.27057	0.00391		1.12401	-0.000132222		1.35778	0.01423		1.14838	-0.00072464		1.35404	0.01425		1.41747	0.01819		1.59596	0.31418		1.72983	0.57752		1.39566	0.01798		1.6755	1.19181		1.3951	0.01758		1.70936	2.03719		1.07765	0.000387794
1.39142	0.05024		1.39134	0.19688		1.3315	0.01209		1.15203	-6.07713e-05		1.27198	0.00399		1.12493	-0.000127134		1.35861	0.01439		1.14987	-0.00071488		1.35523	0.0143		1.41834	0.01829		1.5975	0.31757		1.7306	0.57856		1.39608	0.0181		1.67696	1.19855		1.39637	0.01769		1.71017	2.04919		1.07883	0.000384166
1.39241	0.05184		1.39233	0.20048		1.33291	0.01231		1.153	-5.71611e-05		1.27287	0.00407		1.12603	-0.000122205		1.3597	0.01454		1.15072	-0.000708512		1.35608	0.01438		1.41929	0.01838		1.59824	0.32089		1.73162	0.57963		1.39779	0.01822		1.6777	1.20536		1.39722	0.01775		1.71156	2.06177		1.07987	0.000390221
1.3934	0.05363		1.3935	0.20482		1.33343	0.01254		1.15439	-6.16693e-05		1.27394	0.00416		1.12714	-0.000126594		1.36094	0.0147		1.15172	-0.000700741		1.35726	0.01445		1.42035	0.0185		1.5991	0.32413		1.73253	0.58069		1.39768	0.01833		1.67847	1.21221		1.39826	0.01785		1.71221	2.07418		1.08089	0.000392187
1.39447	0.05563		1.39464	0.20929		1.33508	0.01279		1.15495	-5.87838e-05		1.27502	0.00424		1.1282	-0.000119429		1.36183	0.01486		1.15291	-0.000696458		1.35779	0.01452		1.42133	0.01859		1.60044	0.32732		1.73352	0.58177		1.3996	0.01844		1.67995	1.21917		1.39908	0.01792		1.71328	2.08662		1.08173	0.00039263
1.39534	0.05785		1.39565	0.21314		1.33559	0.01302		1.15599	-5.50266e-05		1.27571	0.00433		1.12902	-0.000113673		1.36285	0.01501		1.15359	-0.000691307		1.35907	0.01459		1.42242	0.01868		1.6012	0.33047		1.73475	0.58271		1.40025	0.01855		1.68075	1.22616		1.40012	0.01802		1.71416	2.09877		1.08268	0.000392706
1.39641	0.06034		1.39664	0.21706		1.33668	0.01325		1.15691	-5.1089e-05		1.27713	0.00441		1.13007	-0.000117093		1.36355	0.01516		1.15507	-0.000683409		1.36013	0.01464		1.42332	0.0188		1.60205	0.33368		1.73524	0.58377		1.40184	0.01865		1.68135	1.23318		1.40126	0.01809		1.7155	2.11159		1.08368	0.000392277
1.39744	0.06316		1.39768	0.2211		1.33757	0.0135		1.15805	-4.31864e-05		1.27789	0.0045		1.13105	-0.000109323		1.36493	0.01531		1.15565	-0.00068782		1.36108	0.01472		1.42443	0.0189		1.60346	0.33681		1.7364	0.58475		1.40237	0.01876		1.68283	1.24025		1.40203	0.01818		1.71613	2.12377		1.08481	0.000389909
1.39843	0.06637		1.39868	0.2252		1.33876	0.01374		1.15911	-4.43524e-05		1.27901	0.0046		1.13214	-0.000111362		1.36605	0.01546		1.15705	-0.000684534		1.3621	0.01479		1.42538	0.01902		1.60443	0.33994		1.73749	0.58566		1.403	0.01888		1.68418	1.24741		1.40325	0.01825		1.71727	2.13647		1.08568	0.000387965
1.39939	0.06997		1.39965	0.22938		1.33965	0.01398		1.1601	-3.42979e-05		1.27957	0.00468		1.13321	-0.000101929		1.3667	0.01562		1.15771	-0.000678477		1.36328	0.01485		1.42654	0.0191		1.60536	0.34316		1.73856	0.58665		1.40447	0.01896		1.68434	1.25458		1.40408	0.01834		1.71806	2.14882		1.08676	0.000389497
1.40041	0.07405		1.40064	0.23363		1.34071	0.01423		1.16097	-3.14899e-05		1.28088	0.00477		1.1338	-0.000104203		1.36762	0.01577		1.15879	-0.000666979		1.36412	0.01494		1.4275	0.0192		1.60641	0.34612		1.73957	0.58753		1.40481	0.01908		1.68581	1.26181		1.40524	0.01845		1.7193	2.16147		1.08763	0.000384802
1.40141	0.07871		1.40166	0.23803		1.34199	0.01449		1.16194	-2.51013e-05		1.28156	0.00487		1.13492	-0.000102772		1.36862	0.01592		1.15954	-0.000660692		1.36515	0.01499		1.42867	0.01933		1.60735	0.34923		1.74033	0.58848		1.40656	0.01919		1.68679	1.26906		1.40638	0.01852		1.72002	2.1738		1.08863	0.000387365
1.4024	0.08388		1.40264	0.24253		1.34304	0.01476		1.1633	-7.55836e-06		1.28275	0.00497		1.13611	-0.0001052		1.36989	0.01608		1.16091	-0.000660272		1.36623	0.01506		1.42953	0.01946		1.60856	0.35228		1.74146	0.58927		1.40707	0.01929		1.68706	1.27632		1.40712	0.01862		1.72123	2.18685		1.08975	0.000388491
1.40338	0.08971		1.40367	0.24706		1.3438	0.01502		1.1642	4.26367e-07		1.28397	0.00506		1.13693	-9.9311e-05		1.37065	0.01624		1.16172	-0.000647545		1.36696	0.01513		1.43026	0.01956		1.60973	0.35521		1.74212	0.59008		1.40845	0.01941		1.68864	1.28359		1.40816	0.01868		1.72239	2.1991		1.09069	0.00039467
1.40447	0.09621		1.4046	0.25179		1.34493	0.01527		1.16523	3.68014e-06		1.28491	0.00517		1.13797	-9.55188e-05		1.37181	0.01639		1.16308	-0.00064937		1.36814	0.0152		1.43138	0.01967		1.61023	0.35821		1.74341	0.5912		1.40919	0.01951		1.68995	1.29104		1.4093	0.01881		1.72318	2.21162		1.09168	0.000387996
1.40542	0.10348		1.40561	0.25668		1.34605	0.01554		1.16613	1.32018e-05		1.28607	0.00527		1.13912	-0.000100518		1.3727	0.01654		1.16347	-0.000641348		1.36907	0.01526		1.43235	0.01977		1.6112	0.3611		1.74438	0.59174		1.41067	0.0196		1.69058	1.29849		1.41049	0.01887		1.72437	2.22409		1.09268	0.000384592
1.40642	0.1116		1.40663	0.26167		1.34629	0.01582		1.16721	2.17582e-05		1.28701	0.00537		1.13973	-9.74209e-05		1.37363	0.0167		1.16495	-0.000641669		1.36991	0.01533		1.4331	0.01991		1.61234	0.36396		1.7457	0.59275		1.41119	0.01973		1.69135	1.3059		1.41109	0.019		1.72544	2.23692		1.09368	0.000383053
1.40736	0.12067		1.40766	0.2668		1.34742	0.01608		1.16805	2.38445e-05		1.2877	0.00547		1.14116	-8.80769e-05		1.37485	0.01686		1.1658	-0.000629717		1.37101	0.0154		1.43443	0.02		1.61336	0.36665		1.74643	0.59371		1.41217	0.01984		1.69234	1.3134		1.41213	0.01908		1.7262	2.24975		1.09466	0.000374601
1.40839	0.13094		1.40867	0.27216		1.34908	0.01636		1.16929	3.534e-05		1.28882	0.00557		1.142	-8.92203e-05		1.37578	0.017		1.1667	-0.00062854		1.37199	0.01547		1.43552	0.02012		1.61429	0.36948		1.7476	0.59416		1.41334	0.01995		1.69354	1.32094		1.41327	0.01919		1.7271	2.2626		1.09562	0.000375296
1.40935	0.14266		1.40963	0.27772		1.34965	0.01665		1.16996	4.53978e-05		1.29004	0.00567		1.14276	-9.02735e-05		1.37662	0.01716		1.16802	-0.000618276		1.37287	0.01554		1.43661	0.02023		1.61534	0.37221		1.74854	0.59539		1.41479	0.02007		1.69475	1.32852		1.41435	0.01927		1.72825	2.27543		1.09664	0.000369408
1.4104	0.15654		1.41063	0.28349		1.35089	0.01692		1.1713	5.63532e-05		1.29074	0.00578		1.14387	-9.01755e-05		1.37807	0.01732		1.16862	-0.000613014		1.37408	0.01562		1.43728	0.02037		1.61634	0.37497		1.74958	0.59596		1.41506	0.02018		1.69578	1.33606		1.41508	0.01937		1.72934	2.28842		1.09774	0.000370579
1.4114	0.17328		1.41167	0.28948		1.35142	0.01664		1.17247	6.82357e-05		1.29213	0.00589		1.14518	-8.9997e-05		1.37897	0.01747		1.16961	-0.000605685		1.37498	0.0157		1.43829	0.02048		1.6173	0.37771		1.75067	0.59664		1.41633	0.02029		1.69687	1.34364		1.41591	0.01946		1.73052	2.30122		1.09869	0.000361858
1.41234	0.19328		1.41267	0.2958		1.35315	0.01749		1.17322	6.86662e-05		1.29297	0.006		1.14603	-8.72229e-05		1.38004	0.01741		1.17058	-0.000599243		1.37578	0.01577		1.43939	0.02058		1.6183	0.38032		1.75167	0.59773		1.41724	0.02041		1.69804	1.35127		1.41733	0.01957		1.7312	2.31399		1.09961	0.000363253
1.41364	0.22388		1.41367	0.30245		1.35384	0.0178		1.1739	7.8744e-05		1.29383	0.00611		1.14694	-8.42012e-05		1.38131	0.01758		1.17167	-0.0005882		1.37689	0.01585		1.44028	0.02072		1.61945	0.383		1.75239	0.59817		1.41823	0.0205		1.69866	1.35893		1.41824	0.01969		1.73249	2.32653		1.10066	0.000371098
1.41462	0.25119		1.41465	0.30969		1.35548	0.01814		1.17526	7.6558e-05		1.29504	0.00622		1.14804	-8.25725e-05		1.3823	0.01772		1.17303	-0.000590983		1.37797	0.01591		1.44145	0.02084		1.62016	0.38552		1.75369	0.59914		1.41925	0.02062		1.69976	1.36687		1.4193	0.0198		1.73296	2.33948		1.10161	0.000369276
1.41565	0.28044		1.41568	0.31763		1.35649	0.01845		1.17593	8.14934e-05		1.29569	0.00634		1.14885	-7.64776e-05		1.38313	0.01787		1.17366	-0.000585		1.37893	0.01599		1.44238	0.021		1.62138	0.38809		1.75425	0.5997		1.42054	0.02074		1.70034	1.3746		1.41984	0.01989		1.73457	2.35254		1.10269	0.000366139
1.41659	0.31134		1.41662	0.32642		1.35736	0.01878		1.17695	8.77315e-05		1.29666	0.00644		1.15024	-7.45001e-05		1.38414	0.01801		1.17471	-0.000576754		1.38006	0.01608		1.44347	0.02113		1.62213	0.3906		1.7557	0.60045		1.42107	0.02086		1.70103	1.38241		1.42095	0.02001		1.73497	2.3653		1.10375	0.000362421
1.41754	0.34323		1.41765	0.33639		1.35856	0.01912		1.1783	9.31645e-05		1.29772	0.00657		1.15084	-7.58641e-05		1.38531	0.0182		1.17591	-0.000571795		1.38094	0.01615		1.44434	0.02128		1.62328	0.39305		1.7566	0.60123		1.42244	0.02099		1.70203	1.39021		1.42224	0.0201		1.73658	2.37816		1.10479	0.00036038
1.41855	0.37577		1.41864	0.3477		1.35921	0.01948		1.17914	0.000100125		1.29844	0.00668		1.15196	-7.71193e-05		1.38624	0.01834		1.17661	-0.000563884		1.38207	0.01599		1.44553	0.02144		1.62434	0.39552		1.75747	0.60189		1.42326	0.02111		1.70361	1.39811		1.42315	0.0202		1.73724	2.39127		1.10572	0.000354982
1.41947	0.40886		1.41964	0.36051		1.36035	0.01982		1.18011	9.25778e-05		1.29996	0.0068		1.15287	-7.70837e-05		1.38751	0.01852		1.17764	-0.000554405		1.38333	0.01651		1.4465	0.02158		1.625	0.39782		1.75851	0.60273		1.42443	0.02123		1.70509	1.40598		1.42426	0.02034		1.7384	2.40444		1.10671	0.00035442
1.42048	0.44211		1.42066	0.37475		1.36127	0.02018		1.18162	9.81166e-05		1.3009	0.00693		1.15386	-7.28865e-05		1.3883	0.01866		1.17868	-0.000548883		1.38452	0.0166		1.44737	0.02172		1.6264	0.40004		1.75949	0.60334		1.42513	0.02137		1.70548	1.41386		1.4253	0.02044		1.73909	2.41748		1.10764	0.000353459
1.42144	0.47536		1.42166	0.3905		1.36223	0.02053		1.18263	9.70032e-05		1.30171	0.00705		1.15485	-7.25083e-05		1.38941	0.01882		1.17998	-0.000536805		1.38539	0.01668		1.44824	0.02185		1.62735	0.40232		1.76092	0.60424		1.42598	0.02147		1.70661	1.42175		1.42602	0.02059		1.74053	2.43076		1.10875	0.00035541
1.42239	0.50841		1.42268	0.40757		1.36359	0.02088		1.18302	9.96476e-05		1.30271	0.00718		1.156	-6.54049e-05		1.38995	0.01898		1.18053	-0.000536255		1.3863	0.01679		1.44935	0.02201		1.62829	0.40449		1.76167	0.60475		1.42722	0.02158		1.70761	1.42983		1.42726	0.02069		1.74095	2.44408		1.10967	0.000353426
1.42337	0.54145		1.42364	0.42564		1.36426	0.02123		1.18465	0.000102415		1.30387	0.0073		1.15675	-6.39127e-05		1.39131	0.01914		1.18166	-0.000535145		1.38731	0.01684		1.4503	0.02219		1.62943	0.40677		1.76235	0.60551		1.42844	0.02175		1.70841	1.43782		1.42812	0.02082		1.74245	2.45716		1.11065	0.000354567
1.42435	0.57434		1.42466	0.44484		1.36503	0.02162		1.18529	0.000103582		1.30489	0.00742		1.15778	-5.81971e-05		1.39245	0.01932		1.183	-0.000526103		1.38823	0.01693		1.45108	0.02232		1.63027	0.40883		1.76358	0.60633		1.42912	0.02188		1.70982	1.44591		1.42908	0.02093		1.74302	2.47042		1.11166	0.000361602
1.42534	0.60719		1.42571	0.46479		1.36617	0.02197		1.18629	0.000104457		1.30585	0.00755		1.15887	-5.70473e-05		1.393	0.01946		1.18357	-0.00051711		1.3894	0.01704		1.45254	0.02248		1.63129	0.41092		1.76425	0.60669		1.43024	0.022		1.71045	1.45405		1.43035	0.02107		1.74437	2.48319		1.11277	0.000360061
1.42631	0.64007		1.42666	0.48525		1.36734	0.02235		1.18719	0.000101962		1.30674	0.00768		1.15994	-5.44378e-05		1.3942	0.01963		1.18482	-0.000513559		1.39014	0.0171		1.45335	0.02265		1.63236	0.41304		1.76533	0.60773		1.43099	0.02218		1.7113	1.46214		1.43139	0.0212		1.74498	2.49668		1.1137	0.000359138
1.42724	0.67299		1.42765	0.5065		1.36774	0.02275		1.18796	8.91805e-05		1.30785	0.00781		1.16059	-4.91405e-05		1.39554	0.0198		1.18576	-0.000501905		1.39142	0.01721		1.45416	0.02281		1.63339	0.41491		1.76667	0.60812		1.43263	0.02231		1.71241	1.47041		1.43212	0.02134		1.7465	2.50971		1.11466	0.00035907
1.42831	0.70543		1.42869	0.52823		1.36859	0.0231		1.18903	9.56725e-05		1.3088	0.00794		1.16167	-3.85677e-05		1.39616	0.01999		1.18682	-0.000495935		1.39235	0.0173		1.45512	0.023		1.63458	0.41697		1.76749	0.60873		1.43303	0.02246		1.71362	1.47852		1.4333	0.02145		1.74714	2.52321		1.11565	0.000364884
1.4292	0.73773		1.42969	0.55021		1.36977	0.02352		1.19017	9.10247e-05		1.30979	0.00807		1.16264	-3.64727e-05		1.39729	0.02015		1.18785	-0.000486472		1.39323	0.01738		1.45642	0.0232		1.63541	0.41881		1.76867	0.60968		1.43511	0.02263		1.71525	1.48664		1.43421	0.0216		1.7482	2.53601		1.11664	0.000368892
1.43019	0.76978		1.43066	0.57268		1.37118	0.02395		1.19131	9.59351e-05		1.31062	0.00821		1.16381	-3.32727e-05		1.39803	0.02033		1.189	-0.000473194		1.39443	0.0175		1.45716	0.02336		1.63677	0.42056		1.76959	0.61		1.43489	0.02277		1.71532	1.49499		1.4351	0.02173		1.74912	2.54984		1.11769	0.000372038
1.43119	0.80145		1.43168	0.59536		1.37181	0.02434		1.19241	0.000108499		1.312	0.00834		1.16473	-2.72775e-05		1.39938	0.02049		1.18974	-0.000467093		1.39526	0.01759		1.4582	0.02353		1.6375	0.42243		1.77046	0.61097		1.4365	0.02293		1.71664	1.50316		1.43637	0.02188		1.75019	2.56274		1.11872	0.000375026
1.43217	0.83294		1.43267	0.618		1.37359	0.0248		1.19311	0.000108299		1.31286	0.00848		1.16573	-2.25159e-05		1.40018	0.02065		1.1908	-0.000464322		1.39639	0.01769		1.45932	0.02382		1.63855	0.42398		1.77158	0.61154		1.43725	0.02311		1.71674	1.51152		1.43715	0.02202		1.75131	2.57642		1.1197	0.000380551
1.43314	0.86404		1.43369	0.64098		1.37396	0.02524		1.1939	0.000113054		1.31381	0.00862		1.16669	-1.05522e-05		1.40107	0.02084		1.19176	-0.00046065		1.39738	0.01779		1.4605	0.024		1.63947	0.42557		1.77232	0.61223		1.43853	0.02326		1.71869	1.5199		1.43821	0.02218		1.75191	2.58958		1.12086	0.000385926
1.43414	0.8947		1.43468	0.66413		1.37524	0.02565		1.19551	0.000120453		1.31477	0.00875		1.16746	1.59414e-07		1.40223	0.02101		1.19302	-0.000448499		1.39831	0.01788		1.46133	0.02401		1.64028	0.42716		1.77335	0.61296		1.43894	0.02343		1.71995	1.52817		1.43926	0.02233		1.75337	2.60314		1.1218	0.000385555
1.43509	0.92491		1.43565	0.68744		1.37596	0.02608		1.1964	0.000118231		1.31598	0.0089		1.16856	2.71965e-06		1.4031	0.02122		1.19397	-0.00043791		1.39936	0.01798		1.46239	0.02439		1.64154	0.42865		1.77462	0.61357		1.44048	0.02362		1.72007	1.53667		1.44035	0.02248		1.75422	2.6165		1.12278	0.000385406
1.43603	0.955		1.43667	0.7108		1.37746	0.02655		1.19693	0.000127368		1.31664	0.00905		1.16974	1.35782e-05		1.40421	0.02138		1.19467	-0.000430617		1.40025	0.01811		1.46321	0.02456		1.64222	0.43022		1.77507	0.61434		1.44164	0.02378		1.72137	1.54512		1.44105	0.02263		1.75494	2.63013		1.12376	0.000395096
1.43707	0.98483		1.43771	0.73428		1.37805	0.02703		1.19813	0.000133941		1.31777	0.00919		1.17076	2.15844e-05		1.40486	0.02158		1.19593	-0.000421679		1.4011	0.01819		1.46415	0.02472		1.64327	0.43153		1.77622	0.61488		1.44198	0.02397		1.72201	1.55354		1.4425	0.02277		1.75609	2.64313		1.12461	0.000400446
1.43808	1.01396		1.43869	0.75769		1.37935	0.02751		1.19941	0.000140961		1.31885	0.00933		1.17163	2.56378e-05		1.40618	0.02175		1.19688	-0.000411111		1.40223	0.01831		1.46533	0.02491		1.644	0.43288		1.77771	0.61577		1.44363	0.02418		1.72354	1.56208		1.44325	0.02293		1.75713	2.65693		1.12558	0.000411263
1.43904	1.04354		1.43972	0.78126		1.37982	0.02802		1.20024	0.000152059		1.31956	0.00948		1.17284	3.4461e-05		1.40737	0.02193		1.19751	-0.000404261		1.40335	0.01842		1.46632	0.02523		1.64536	0.43419		1.77881	0.61633		1.44392	0.02436		1.72475	1.57046		1.44441	0.02314		1.75841	2.67032		1.12684	0.000415926
1.44008	1.07243		1.44067	0.80479		1.38126	0.02856		1.20066	0.000163534		1.32078	0.00962		1.1737	4.22543e-05		1.40821	0.02216		1.19891	-0.000390281		1.4045	0.01851		1.46759	0.02541		1.6463	0.43531		1.7793	0.61686		1.4454	0.02456		1.72548	1.5791		1.44545	0.02331		1.75907	2.68388		1.12774	0.000424053
1.44107	1.09976		1.44167	0.82845		1.38228	0.02908		1.20213	0.000168918		1.32166	0.00977		1.17504	5.11437e-05		1.4094	0.02233		1.19996	-0.000389988		1.40526	0.01865		1.46838	0.0257		1.64715	0.43654		1.78032	0.61767		1.44658	0.02475		1.72668	1.58768		1.44637	0.02347		1.76024	2.69752		1.12888	0.000433077
1.44206	1.12861		1.44267	0.85171		1.38305	0.02964		1.2034	0.000181501		1.3227	0.00993		1.17602	6.22694e-05		1.41032	0.02254		1.20058	-0.000377502		1.40617	0.01876		1.46921	0.02591		1.64834	0.43757		1.78144	0.61824		1.44717	0.02495		1.7277	1.59623		1.44734	0.02364		1.76113	2.71087		1.12981	0.000437928
1.443	1.15481		1.44369	0.87511		1.38448	0.03022		1.20395	0.000198234		1.3235	0.01008		1.17694	7.761e-05		1.41109	0.02273		1.20185	-0.000367697		1.40744	0.01889		1.47038	0.02608		1.64904	0.43854		1.78232	0.61905		1.44804	0.02515		1.72839	1.60496		1.44816	0.02379		1.76194	2.72472		1.13085	0.00044944
1.44404	1.18136		1.44471	0.89874		1.38511	0.03078		1.2046	0.000215595		1.32464	0.01022		1.17787	8.84035e-05		1.41177	0.02293		1.20265	-0.000360151		1.40846	0.01899		1.47142	0.02634		1.6503	0.43952		1.78346	0.61967		1.44937	0.02536		1.73007	1.61366		1.44945	0.02399		1.76304	2.73838		1.13181	0.000453831
1.44508	1.2078		1.44569	0.92226		1.3861	0.03139		1.20615	0.000229842		1.32565	0.01038		1.17888	9.52981e-05		1.41308	0.02314		1.20396	-0.000346013		1.40945	0.01912		1.47238	0.0267		1.65106	0.44016		1.78441	0.62047		1.45026	0.02558		1.73031	1.62229		1.45048	0.02416		1.76444	2.75173		1.13271	0.000448271
1.44609	1.23236		1.44667	0.946		1.38727	0.03204		1.20734	0.000246647		1.32678	0.01054		1.17984	0.00010524		1.41401	0.02335		1.20448	-0.000333209		1.41031	0.01926		1.47337	0.02693		1.6523	0.44095		1.78558	0.62126		1.4514	0.02583		1.73141	1.63106		1.4509	0.02438		1.76523	2.76555		1.13384	0.000454879
1.44705	1.25658		1.44769	0.96946		1.38815	0.03264		1.20819	0.000255874		1.32759	0.01069		1.18057	0.000114717		1.41473	0.02357		1.20616	-0.000324747		1.41121	0.01937		1.47419	0.02722		1.65324	0.44163		1.78642	0.62187		1.45242	0.02605		1.73305	1.6398		1.45223	0.02457		1.76643	2.77916		1.13479	0.000463363
1.44802	1.28155		1.44866	0.99297		1.38915	0.03333		1.20913	0.000272629		1.32872	0.01085		1.18164	0.000127297		1.41627	0.02378		1.20657	-0.000316856		1.41226	0.01951		1.47537	0.02755		1.65408	0.44222		1.78744	0.62276		1.45292	0.02627		1.73349	1.6485		1.45311	0.02479		1.76736	2.79288		1.1357	0.000473101
1.44905	1.30238		1.44967	1.01642		1.39	0.03401		1.21048	0.000286264		1.32969	0.01102		1.18287	0.000134725		1.41765	0.024		1.2078	-0.000302949		1.41331	0.01963		1.47637	0.02786		1.65518	0.44282		1.78859	0.62338		1.4542	0.0265		1.73457	1.65737		1.4542	0.02496		1.76828	2.80652		1.13687	0.000482559
1.45004	1.32598		1.45071	1.04005		1.3908	0.03469		1.21104	0.000298282		1.33107	0.01117		1.18402	0.00014911		1.41802	0.0242		1.20891	-0.000296674		1.41433	0.01974		1.47744	0.02814		1.65633	0.44316		1.78952	0.62417		1.4554	0.02674		1.73577	1.66621		1.45496	0.02517		1.76935	2.8201		1.13795	0.000491082
1.45103	1.34615		1.45168	1.06355		1.39228	0.03544		1.21243	0.000323527		1.33146	0.01133		1.18467	0.00016482		1.41907	0.02444		1.20951	-0.000279795		1.41546	0.01989		1.4784	0.02846		1.65737	0.4436		1.7903	0.62504		1.45599	0.02697		1.73661	1.67514		1.45637	0.02538		1.77026	2.83402		1.13878	0.000496635
1.45204	1.36548		1.45267	1.08711		1.39275	0.03622		1.21317	0.000336951		1.33296	0.01149		1.18588	0.000170328		1.42	0.02467		1.21096	-0.000271764		1.41614	0.02002		1.47916	0.02883		1.65855	0.44391		1.7915	0.62566		1.45773	0.02723		1.73744	1.68412		1.45735	0.02561		1.77117	2.8473		1.1398	0.000506795
1.45307	1.38557		1.45368	1.11049		1.39443	0.03699		1.21413	0.000355579		1.33378	0.01165		1.1867	0.000188299		1.42104	0.02491		1.21193	-0.000255598		1.41744	0.02015		1.48051	0.02917		1.6593	0.4441		1.79267	0.62641		1.45844	0.02747		1.73882	1.69306		1.45814	0.02582		1.77246	2.86132		1.14082	0.000511834
1.45406	1.40233		1.4547	1.13376		1.39544	0.03777		1.21496	0.000366144		1.33477	0.01182		1.18783	0.000193921		1.42255	0.02515		1.2124	-0.000243861		1.41848	0.02032		1.48146	0.02951		1.66035	0.44424		1.79375	0.62707		1.45932	0.02775		1.73938	1.70203		1.4594	0.02605		1.77278	2.87462		1.14191	0.000522419
1.45511	1.41848		1.4557	1.15716		1.39569	0.0386		1.21633	0.000382565		1.33558	0.01199		1.18887	0.000205974		1.42313	0.02537		1.21402	-0.000228166		1.41936	0.02047		1.48249	0.02988		1.66124	0.44414		1.79445	0.62805		1.46087	0.02803		1.74028	1.71112		1.46016	0.02627		1.77418	2.8888		1.14287	0.000523631
1.45606	1.43477		1.45679	1.18062		1.39658	0.03945		1.21713	0.00039694		1.33668	0.01215		1.18985	0.00021877		1.42434	0.02563		1.2147	-0.000216419		1.42023	0.02058		1.48327	0.03021		1.66246	0.44409		1.79531	0.62879		1.46089	0.02828		1.74169	1.72007		1.46098	0.02653		1.77529	2.90265		1.14379	0.000521366
1.45704	1.44745		1.45773	1.2042		1.39784	0.04032		1.21844	0.000408474		1.33748	0.01232		1.19079	0.000227173		1.42508	0.02587		1.21578	-0.000212814		1.42124	0.02077		1.48443	0.03061		1.66354	0.44388		1.79632	0.62952		1.46259	0.02854		1.74218	1.72913		1.46253	0.02676		1.77612	2.91649		1.14486	0.000527769
1.45805	1.46046		1.4587	1.22727		1.39897	0.04125		1.21918	0.000423395		1.33887	0.01249		1.19164	0.00023536		1.42612	0.02615		1.21665	-0.00019402		1.42237	0.02092		1.4853	0.03099		1.66449	0.44341		1.79751	0.63061		1.4632	0.02883		1.74406	1.73815		1.4634	0.02702		1.77729	2.93043		1.14589	0.000536315
1.45902	1.47161		1.45972	1.25074		1.39981	0.04219		1.22	0.000446433		1.33975	0.01266		1.1927	0.00025514		1.42717	0.0264		1.21796	-0.000179434		1.4233	0.0211		1.48623	0.03143		1.66546	0.44304		1.79861	0.63109		1.46454	0.02909		1.74394	1.7474		1.46419	0.02727		1.77839	2.94426		1.14685	0.00053959
1.46004	1.48042		1.4607	1.27433		1.40153	0.04325		1.22093	0.000447138		1.34072	0.01283		1.19371	0.000263345		1.42797	0.02666		1.21892	-0.000164694		1.42451	0.02126		1.48742	0.03188		1.66633	0.44245		1.79932	0.63222		1.46497	0.02937		1.74547	1.75651		1.46509	0.02751		1.77923	2.95847		1.14792	0.000544837
1.46107	1.48808		1.4617	1.29762		1.40191	0.04428		1.22196	0.000462117		1.34151	0.01301		1.19499	0.000273105		1.42915	0.02694		1.22001	-0.000152487		1.42537	0.02143		1.48823	0.03234		1.66711	0.44184		1.80002	0.63314		1.46658	0.02967		1.74606	1.76574		1.46633	0.02777		1.78078	2.97167		1.14892	0.000551737
1.46202	1.49374		1.4627	1.32099		1.40275	0.04537		1.223	0.000480294		1.34284	0.01319		1.19558	0.000287831		1.43028	0.0272		1.22102	-0.000135211		1.42627	0.02162		1.4893	0.03283		1.66854	0.44106		1.80107	0.63366		1.4673	0.02996		1.74724	1.77504		1.46734	0.02801		1.78108	2.98557		1.14986	0.000555633
1.46303	1.49624		1.46369	1.34407		1.40421	0.0465		1.22366	0.000494027		1.34395	0.01336		1.19666	0.000299103		1.43117	0.0275		1.22168	-0.000123275		1.4276	0.02178		1.49032	0.03329		1.66935	0.44014		1.80205	0.63507		1.46784	0.03025		1.74852	1.78427		1.46821	0.0283		1.78234	2.99918		1.15083	0.000557662
1.46401	1.49807		1.46465	1.36689		1.40506	0.04771		1.22473	0.000508129		1.34472	0.01353		1.19779	0.000311671		1.4321	0.02777		1.22287	-0.000106069		1.42814	0.02197		1.49144	0.03383		1.67053	0.43924		1.80338	0.6356		1.46952	0.03057		1.74969	1.79357		1.46936	0.02859		1.78305	3.01304		1.15181	0.000561555
1.46504	1.49677		1.46569	1.39037		1.40631	0.04902		1.22602	0.000527084		1.34595	0.01371		1.19897	0.000323954		1.43339	0.02807		1.22398	-9.40063e-05		1.42926	0.02215		1.49233	0.03439		1.67124	0.43815		1.80444	0.6365		1.47109	0.03086		1.7508	1.80286		1.47	0.0289		1.78426	3.02691		1.15284	0.000561007
1.4661	1.49188		1.46669	1.4141		1.40706	0.05035		1.22689	0.000535401		1.3468	0.0139		1.20005	0.00033458		1.43426	0.02836		1.22501	-8.7766e-05		1.43047	0.02235		1.49315	0.03496		1.67245	0.43699		1.80555	0.63755		1.47098	0.03118		1.75161	1.81224		1.47127	0.02918		1.78506	3.04063		1.15382	0.00057716
1.46709	1.48501		1.46771	1.43729		1.40823	0.05186		1.22795	0.000558119		1.34776	0.01408		1.20058	0.000304814		1.43514	0.02865		1.22479	-0.00105		1.43142	0.02257		1.49444	0.03555		1.67329	0.43573		1.8068	0.63818		1.47254	0.03171		1.7526	1.82158		1.47215	0.02948		1.7861	3.05482		1.15492	0.000572235
1.46803	1.47369		1.46867	1.46043		1.40889	0.05347		1.22908	0.0005618		1.34891	0.01426		1.20087	0.00123		1.43611	0.02896		1.22578	-5.62118e-05		1.43257	0.02274		1.4952	0.03616		1.67448	0.4342		1.80764	0.63935		1.47334	0.03195		1.75384	1.83103		1.47331	0.02979		1.78738	3.06866		1.15589	0.000574708
1.46909	1.4589		1.46969	1.48358		1.40981	0.05521		1.22993	0.000568836		1.34973	0.01445		1.20171	0.000391978		1.43724	0.02927		1.22695	-4.55367e-05		1.43327	0.02295		1.49666	0.03686		1.67554	0.43268		1.80845	0.64023		1.47404	0.03227		1.75478	1.84045		1.47408	0.03009		1.78823	3.08217		1.15687	0.000575351
1.47003	1.44001		1.47072	1.50641		1.4109	0.05714		1.23129	0.000591624		1.35057	0.01463		1.20273	0.000403382		1.43801	0.02962		1.22781	-3.01836e-05		1.43427	0.02317		1.49741	0.03758		1.67664	0.43091		1.80955	0.64118		1.47486	0.0326		1.75569	1.84994		1.4751	0.03044		1.78957	3.09576		1.15787	0.000578295
1.4711	1.41543		1.47169	1.52916		1.41249	0.05926		1.2321	0.000607943		1.35175	0.01482		1.20333	0.000418008		1.43893	0.02992		1.2285	-1.00643e-05		1.43549	0.02338		1.49853	0.03832		1.67739	0.42896		1.81046	0.64222		1.47595	0.03292		1.75638	1.85941		1.47598	0.03074		1.7903	3.10884		1.15886	0.000578218
1.47206	1.38591		1.47269	1.55234		1.41333	0.0616		1.23286	0.000626853		1.3524	0.01501		1.20466	0.000432289		1.43974	0.03027		1.22992	6.27222e-06		1.43659	0.02359		1.49955	0.03914		1.67818	0.42705		1.81133	0.64317		1.47725	0.03326		1.75796	1.86893		1.47699	0.03111		1.79157	3.12252		1.15992	0.000576303
1.47308	1.34993		1.47369	1.57487		1.41416	0.0642		1.23383	0.00064631		1.3536	0.01521		1.2059	0.000446598		1.44095	0.03058		1.23103	2.38927e-05		1.43718	0.02383		1.50053	0.04001		1.67918	0.42483		1.81216	0.64419		1.47873	0.03362		1.75855	1.87851		1.47815	0.03146		1.7921	3.13665		1.16077	0.000575599
1.4741	1.30522		1.47468	1.59745		1.41513	0.06717		1.23514	0.000664921		1.35481	0.0154		1.20648	0.000459445		1.44228	0.03096		1.23182	4.09183e-05		1.43842	0.02403		1.50143	0.04098		1.68046	0.42275		1.81354	0.64518		1.4795	0.03399		1.75913	1.88807		1.47912	0.03183		1.79324	3.15033		1.16175	0.000574766
1.47512	1.2542		1.47569	1.61979		1.41599	0.07043		1.23599	0.000682301		1.35574	0.01559		1.20777	0.000474763		1.44344	0.03128		1.23281	6.39788e-05		1.43948	0.02429		1.50249	0.04194		1.68148	0.42034		1.81453	0.64621		1.47986	0.03435		1.76073	1.89771		1.48021	0.0322		1.79414	3.16381		1.16282	0.000573818
1.47606	1.19085		1.47671	1.64275		1.41718	0.07407		1.23702	0.000707963		1.35693	0.01578		1.20868	0.000487753		1.44432	0.03165		1.23353	8.40725e-05		1.44028	0.0245		1.50338	0.0431		1.68253	0.41782		1.81544	0.64722		1.48057	0.03477		1.76142	1.90733		1.48086	0.03258		1.79505	3.17721		1.1638	0.000579524
1.47709	1.11812		1.47768	1.665		1.41814	0.07816		1.23785	0.000722971		1.35794	0.01597		1.20944	0.000507228		1.44512	0.03202		1.23506	9.77561e-05		1.44136	0.02474		1.50437	0.0443		1.68306	0.41535		1.81655	0.64822		1.48216	0.03516		1.76248	1.91702		1.48238	0.03299		1.79613	3.19126		1.16472	0.000590045
1.4781	1.03383		1.4787	1.68738		1.41915	0.08284		1.23912	0.000742569		1.35899	0.01617		1.21038	0.000521841		1.44608	0.03239		1.23598	0.000119399		1.44231	0.02499		1.50557	0.04557		1.68432	0.4125		1.81739	0.6493		1.48362	0.03555		1.76352	1.92672		1.48327	0.03339		1.79693	3.20539		1.16582	0.000588273
1.47911	0.93781		1.47972	1.70964		1.41986	0.08819		1.23965	0.000772922		1.35921	0.01637		1.21171	0.000536521		1.44677	0.03278		1.23651	0.000137956		1.44336	0.02524		1.50622	0.04703		1.68526	0.40976		1.8184	0.65016		1.48484	0.03596		1.76467	1.93642		1.48401	0.03383		1.79832	3.21929		1.16679	0.000586923
1.48007	0.83372		1.48067	1.7319		1.42064	0.0944		1.2413	0.000795922		1.36073	0.01691		1.21267	0.000551244		1.44806	0.03319		1.23792	0.000163328		1.44429	0.0255		1.50733	0.04856		1.68617	0.40673		1.81943	0.65133		1.48507	0.03636		1.76541	1.94611		1.48504	0.03425		1.79919	3.23325		1.16779	0.00058903
1.48104	0.7248		1.48172	1.75404		1.4222	0.10175		1.24169	0.000827476		1.36213	0.01682		1.21348	0.000568002		1.44904	0.03357		1.23874	0.000180169		1.4453	0.02579		1.50845	0.0503		1.6873	0.40373		1.82043	0.65242		1.48596	0.03679		1.76673	1.95598		1.48616	0.03469		1.80016	3.24704		1.16875	0.000590273
1.48209	0.61651		1.48271	1.77641		1.42294	0.11067		1.24303	0.000856273		1.36339	0.01704		1.21469	0.000588472		1.44972	0.03399		1.24002	0.000199704		1.44655	0.02605		1.50976	0.05222		1.68843	0.40063		1.82138	0.65345		1.48705	0.03726		1.7678	1.96571		1.48745	0.03516		1.80063	3.26108		1.1698	0.000583956
1.4831	0.51755		1.48371	1.79824		1.42384	0.12209		1.2438	0.000881332		1.36436	0.01726		1.21556	0.000605522		1.45095	0.03441		1.24071	0.000221247		1.44724	0.0263		1.5103	0.05427		1.68928	0.3973		1.8223	0.65456		1.48787	0.03764		1.7687	1.9756		1.48821	0.03559		1.80226	3.27483		1.17077	0.000586264
1.48411	0.43038		1.4847	1.82041		1.42515	0.13714		1.24485	0.000917628		1.36514	0.01748		1.2166	0.000624915		1.45219	0.03482		1.24186	0.0002421		1.44818	0.02655		1.51117	0.05662		1.69025	0.39406		1.82354	0.65568		1.48859	0.03804		1.7698	1.98154		1.48893	0.03595		1.80305	3.289		1.17169	0.000581188
1.48511	0.35788		1.4857	1.84229		1.42586	0.15739		1.24617	0.000955514		1.36625	0.01769		1.2176	0.00063833		1.45301	0.03528		1.24276	0.000272125		1.44933	0.02685		1.51231	0.05915		1.69148	0.39067		1.82462	0.65671		1.49004	0.03854		1.77089	1.993		1.49024	0.03652		1.80413	3.30231		1.17272	0.000577571
1.48607	0.29994		1.48671	1.86432		1.42699	0.19021		1.24694	0.000984186		1.36706	0.01792		1.21891	0.000660133		1.45439	0.03574		1.24386	0.0002941		1.45025	0.02715		1.51359	0.06196		1.69233	0.38727		1.82547	0.65788		1.49084	0.03904		1.77231	2.00289		1.49121	0.03704		1.80522	3.31701		1.17363	0.000576563
1.48711	0.25423		1.48765	1.88633		1.42839	0.23062		1.24825	0.00102		1.36816	0.01816		1.2195	0.000677188		1.45469	0.03618		1.24478	0.000315164		1.45127	0.02742		1.51444	0.06507		1.69318	0.38395		1.82657	0.65897		1.49205	0.03955		1.77307	2.01253		1.49204	0.03764		1.80625	3.3303		1.17468	0.000587457
1.48814	0.21858		1.48863	1.90791		1.42926	0.27423		1.24891	0.00105		1.36923	0.01839		1.22033	0.000701829		1.45626	0.03667		1.24585	0.000337768		1.45249	0.02771		1.51552	0.06849		1.69443	0.3804		1.82748	0.6601		1.49305	0.04007		1.77426	2.02262		1.49307	0.03822		1.80698	3.34431		1.17575	0.000597429
1.48908	0.19136		1.48966	1.92935		1.43039	0.32235		1.25005	0.00109		1.37026	0.01863		1.22153	0.00072496		1.45667	0.03713		1.24693	0.000363349		1.45319	0.02803		1.51655	0.07229		1.69523	0.37699		1.8286	0.66129		1.49459	0.04061		1.77523	2.03292		1.4941	0.03885		1.8084	3.35829		1.17685	0.000597828
1.49012	0.17025		1.49069	1.95047		1.43178	0.37295		1.25086	0.00112		1.37124	0.01888		1.22272	0.000752246		1.45838	0.03766		1.24764	0.000386636		1.45455	0.02833		1.51738	0.07647		1.69642	0.37335		1.82955	0.66233		1.49568	0.04118		1.77612	2.04287		1.49482	0.03951		1.80923	3.37205		1.17779	0.000595907
1.49114	0.1535		1.49169	1.97153		1.43261	0.42418		1.25182	0.00117		1.37227	0.01913		1.22345	0.000770785		1.45859	0.03817		1.24894	0.000412867		1.45536	0.02864		1.51853	0.08107		1.69732	0.36979		1.83039	0.66353		1.49631	0.04175		1.777	2.05308		1.49582	0.04013		1.80997	3.38612		1.17882	0.000596868
1.49213	0.14086		1.49268	1.99334		1.43356	0.47476		1.25256	0.00121		1.37342	0.01935		1.22425	0.000799345		1.46017	0.03869		1.24962	0.000434345		1.45653	0.02898		1.51941	0.08612		1.69832	0.36633		1.83122	0.6646		1.4975	0.04233		1.77834	2.06304		1.49711	0.04081		1.8112	3.40014		1.17975	0.000599069
1.49312	0.13025		1.49369	2.01444		1.43458	0.52404		1.25398	0.00126		1.37404	0.01962		1.22556	0.000817721		1.46074	0.03922		1.251	0.000464289		1.45749	0.02929		1.52049	0.09171		1.69984	0.36271		1.83204	0.66576		1.49793	0.04296		1.77912	2.07304		1.49812	0.04151		1.81216	3.41407		1.18071	0.000598317
1.49412	0.12241		1.49468	2.03556		1.43538	0.57154		1.25481	0.0013		1.37519	0.01986		1.22659	0.000849758		1.462	0.03977		1.25165	0.000498451		1.45855	0.02969		1.52152	0.09787		1.7003	0.35918		1.83331	0.66705		1.49902	0.04359		1.78015	2.0836		1.49884	0.04228		1.81326	3.42854		1.1818	0.000601107
1.49511	0.11582		1.49584	2.06012		1.43659	0.61731		1.25597	0.00134		1.37631	0.0201		1.22785	0.000874545		1.46314	0.04038		1.25293	0.000524473		1.45925	0.03003		1.52256	0.10465		1.70129	0.35563		1.83454	0.66812		1.5005	0.04425		1.78088	2.09367		1.50011	0.04306		1.8142	3.44215		1.18264	0.000603161
1.49607	0.11056		1.49692	2.08656		1.43747	0.66099		1.257	0.00138		1.377	0.02037		1.22851	0.00090668		1.46404	0.04095		1.2535	0.000552522		1.46026	0.03039		1.52348	0.1122		1.70216	0.35199		1.83565	0.6695		1.50155	0.04493		1.78208	2.10381		1.50152	0.04393		1.81503	3.45628		1.18369	0.000602281
1.49713	0.10618		1.4979	2.10757		1.43843	0.7029		1.25822	0.00143		1.3783	0.0206		1.22939	0.000927639		1.46481	0.04156		1.25508	0.000578448		1.46128	0.03076		1.52416	0.12061		1.70309	0.34836		1.83655	0.67055		1.50167	0.04564		1.78291	2.11387		1.50212	0.04478		1.81654	3.46998		1.18475	0.000609339
1.49812	0.1027		1.4989	2.12795		1.43945	0.74298		1.25892	0.00148		1.37899	0.0209		1.23095	0.000956816		1.46636	0.0422		1.2556	0.000609083		1.46213	0.0311		1.52534	0.13003		1.70448	0.3448		1.8371	0.67189		1.50266	0.04638		1.78415	2.12421		1.50303	0.04572		1.81708	3.48414		1.18576	0.00062504
1.49913	0.09936		1.49993	2.14812		1.4403	0.78142		1.25997	0.00152		1.38008	0.02117		1.23195	0.000984867		1.46691	0.04286		1.25699	0.000637442		1.46323	0.0315		1.52629	0.14059		1.70527	0.34126		1.83832	0.67321		1.50437	0.04713		1.78496	2.13457		1.50405	0.04672		1.81821	3.49845		1.18675	0.000627478
1.50027	0.09646		1.50096	2.16891		1.44139	0.81862		1.26083	0.00157		1.3815	0.02146		1.23231	0.00101		1.46836	0.04354		1.25776	0.00066702		1.46415	0.0319		1.52749	0.15268		1.70626	0.33774		1.8393	0.67416		1.50492	0.04793		1.78603	2.14513		1.5051	0.04775		1.81926	3.51254		1.1878	0.000632513
1.50149	0.09432		1.50193	2.18822		1.44244	0.85441		1.26204	0.00162		1.38185	0.02172		1.23357	0.00105		1.46879	0.04427		1.25902	0.000700096		1.4652	0.03231		1.52841	0.16649		1.70751	0.33425		1.84012	0.67571		1.50633	0.04875		1.78711	2.15519		1.506	0.04888		1.81974	3.52646		1.18874	0.000638168
1.50245	0.09239		1.50297	2.20739		1.4434	0.88921		1.26279	0.00167		1.38309	0.02198		1.23459	0.00109		1.47002	0.04502		1.2599	0.000733296		1.46632	0.03275		1.52925	0.18249		1.70849	0.33082		1.84153	0.67679		1.50684	0.0496		1.788	2.16553		1.50685	0.05007		1.82146	3.5403		1.18975	0.000639668
1.50353	0.09088		1.50397	2.22734		1.44443	0.92271		1.26463	0.00171		1.38406	0.02229		1.23574	0.00111		1.47122	0.04577		1.26083	0.000772195		1.46727	0.03315		1.53061	0.20502		1.70936	0.32731		1.84258	0.67807		1.50896	0.05052		1.78858	2.1757		1.50811	0.05141		1.82226	3.55357		1.19079	0.000648211
1.50449	0.08931		1.50494	2.24637		1.44559	0.95538		1.2646	0.00177		1.38533	0.02254		1.23657	0.00115		1.47227	0.04659		1.26185	0.000804907		1.46849	0.03357		1.53174	0.23345		1.71033	0.32389		1.84342	0.67929		1.50876	0.05148		1.78977	2.1859		1.50886	0.05279		1.82315	3.56725		1.19172	0.000651328
1.50545	0.0883		1.5059	2.26621		1.4462	0.98728		1.26643	0.00182		1.3864	0.02286		1.23742	0.00118		1.47343	0.04744		1.26279	0.000841388		1.4694	0.03404		1.53273	0.26286		1.71159	0.32054		1.84439	0.6804		1.5099	0.05245		1.7912	2.1962		1.51008	0.05434		1.82411	3.5808		1.19267	0.000659925
1.50645	0.08697		1.50693	2.28514		1.4473	1.0183		1.26688	0.00187		1.38715	0.02313		1.23861	0.00121		1.47381	0.04836		1.26406	0.000872745		1.47042	0.03451		1.53363	0.29903		1.71215	0.31721		1.84536	0.68194		1.51099	0.05351		1.79201	2.20679		1.51106	0.05597		1.82511	3.5944		1.19379	0.000665711
1.50748	0.08618		1.50791	2.30482		1.44811	1.04865		1.26825	0.00191		1.38787	0.02346		1.23976	0.00125		1.47532	0.04931		1.26453	0.000907368		1.47142	0.03496		1.53467	0.34336		1.7133	0.31398		1.84669	0.68283		1.51245	0.0546		1.79243	2.2171		1.51212	0.05778		1.82615	3.60836		1.1947	0.00068072
1.50849	0.0853		1.50893	2.32442		1.44948	1.07832		1.2689	0.00197		1.38868	0.02374		1.24068	0.00128		1.47635	0.0503		1.26574	0.000942485		1.47221	0.03548		1.53568	0.39729		1.71417	0.31062		1.84776	0.68457		1.51297	0.05574		1.79395	2.2276		1.51313	0.05968		1.82691	3.62215		1.19562	0.00069011
1.50947	0.08459		1.50971	2.3424		1.45021	1.10707		1.27009	0.00202		1.39015	0.02405		1.24149	0.00132		1.47705	0.05139		1.26677	0.000981473		1.4733	0.03599		1.53669	0.46173		1.71526	0.30743		1.84868	0.68545		1.51395	0.057		1.79475	2.23778		1.51397	0.06179		1.82821	3.6356		1.19663	0.000701384
1.51051	0.08381		1.51089	2.36187		1.45135	1.13514		1.27133	0.00207		1.39111	0.02435		1.24288	0.00137		1.47842	0.0525		1.26742	0.00102		1.47436	0.03657		1.5377	0.53629		1.71618	0.30422		1.84955	0.68699		1.51512	0.05831		1.79621	2.24852		1.51521	0.06413		1.82875	3.64967		1.19773	0.000709507
1.5115	0.08337		1.51196	2.38017		1.45258	1.16205		1.2718	0.00213		1.39197	0.02467		1.24387	0.00141		1.47889	0.05376		1.26879	0.00106		1.47511	0.03708		1.53885	0.61991		1.7173	0.3011		1.85044	0.68845		1.51613	0.05969		1.79669	2.25919		1.51598	0.06667		1.82991	3.66366		1.19873	0.000717754
1.5125	0.08267		1.51297	2.39851		1.4538	1.18801		1.2731	0.00219		1.39305	0.02501		1.24466	0.00144		1.4801	0.05507		1.26975	0.0011		1.47619	0.03767		1.53993	0.7105		1.71834	0.29809		1.85141	0.68917		1.51727	0.06121		1.7981	2.26981		1.51719	0.06948		1.83129	3.67656		1.19979	0.000731301
1.51352	0.08248		1.51397	2.4172		1.45398	1.21288		1.27386	0.00225		1.39363	0.02532		1.24569	0.00149		1.48098	0.05649		1.27073	0.00114		1.47752	0.03828		1.54073	0.80511		1.71928	0.29493		1.85245	0.69132		1.51811	0.06284		1.79898	2.2804		1.51826	0.07247		1.83241	3.69204		1.20085	0.000743159
1.51448	0.08188		1.51497	2.43572		1.45552	1.23658		1.275	0.00231		1.39509	0.02567		1.24662	0.00152		1.48175	0.05802		1.27201	0.00118		1.47849	0.03887		1.54198	0.90119		1.72021	0.29199		1.85322	0.69201		1.51978	0.06453		1.79998	2.2907		1.51927	0.07588		1.83334	3.70514		1.20176	0.000757889
1.51548	0.08157		1.51591	2.45412		1.45606	1.25944		1.27582	0.00237		1.396	0.02596		1.24772	0.00157		1.4835	0.05968		1.27257	0.00122		1.47927	0.03955		1.54276	0.99667		1.72122	0.28886		1.85449	0.6935		1.51996	0.06638		1.80118	2.30114		1.51998	0.07946		1.83413	3.71828		1.20282	0.000772201
1.51648	0.08169		1.51698	2.47253		1.45755	1.28152		1.27735	0.00243		1.39703	0.02631		1.24879	0.00161		1.48415	0.06148		1.27359	0.00126		1.48037	0.0402		1.54367	1.08982		1.72225	0.28579		1.85528	0.69519		1.52144	0.06836		1.80194	2.31159		1.52093	0.08345		1.83521	3.73195		1.20374	0.000783726
1.51754	0.08113		1.51797	2.49032		1.4584	1.30212		1.27796	0.0025		1.39809	0.02665		1.24962	0.00165		1.4849	0.06347		1.27467	0.00131		1.48132	0.04091		1.54451	1.17962		1.72309	0.28282		1.85629	0.69591		1.52195	0.07049		1.8029	2.32217		1.5218	0.08774		1.8365	3.74529		1.20487	0.000801675
1.51851	0.08094		1.51896	2.50775		1.45931	1.3206		1.27901	0.00255		1.3991	0.02702		1.25033	0.0017		1.48628	0.06565		1.27552	0.00135		1.48242	0.04166		1.54572	1.2655		1.72404	0.27973		1.857	0.69773		1.52361	0.07278		1.80402	2.33273		1.5229	0.09251		1.83704	3.75979		1.20578	0.000817381
1.5195	0.0811		1.51996	2.52481		1.46032	1.33703		1.28021	0.00261		1.40027	0.0274		1.25168	0.00174		1.48728	0.06798		1.27708	0.00139		1.48337	0.04243		1.54677	1.34703		1.72532	0.27683		1.85849	0.69888		1.52415	0.07528		1.80505	2.3437		1.52447	0.09767		1.83808	3.77341		1.20682	0.000819804
1.52046	0.08055		1.52092	2.54225		1.46163	1.35133		1.28122	0.00268		1.40102	0.02776		1.25279	0.00179		1.48815	0.07058		1.27776	0.00144		1.48439	0.04325		1.54756	1.42546		1.72618	0.27375		1.85986	0.70032		1.52551	0.07794		1.80624	2.354		1.52515	0.10331		1.83895	3.78733		1.20786	0.000836434
1.52153	0.08068		1.52194	2.5586		1.46255	1.36384		1.2818	0.00276		1.40234	0.02815		1.2539	0.00183		1.48934	0.07339		1.27912	0.00149		1.4855	0.04413		1.54882	1.49821		1.72754	0.27079		1.86047	0.70173		1.5263	0.08086		1.80694	2.36481		1.52614	0.10941		1.84019	3.80124		1.20884	0.000856578
1.5225	0.08085		1.52292	2.57447		1.46367	1.37424		1.28309	0.00283		1.40347	0.0285		1.25447	0.00188		1.48998	0.07651		1.27971	0.00154		1.48637	0.04504		1.54974	1.56649		1.72829	0.26778		1.86157	0.70294		1.52694	0.08401		1.80795	2.37549		1.52695	0.11605		1.84135	3.81503		1.20982	0.000871373
1.52349	0.08063		1.52397	2.59067		1.46404	1.38265		1.28403	0.0029		1.40408	0.02892		1.25558	0.00193		1.49084	0.07995		1.28091	0.00158		1.48743	0.046		1.55076	1.62982		1.72917	0.26483		1.86245	0.70484		1.52827	0.08737		1.80856	2.38609		1.52845	0.12334		1.84231	3.82843		1.21079	0.000891953
1.52449	0.08083		1.52495	2.60707		1.46511	1.3889		1.28467	0.00298		1.40522	0.02929		1.25672	0.00197		1.49209	0.08374		1.28184	0.00164		1.4883	0.04705		1.55169	1.68861		1.73033	0.26221		1.86331	0.70564		1.52904	0.09101		1.80972	2.39678		1.52893	0.1312		1.84346	3.84167		1.21188	0.000908791
1.52552	0.08087		1.526	2.62359		1.46646	1.39293		1.28554	0.00305		1.40617	0.02972		1.25767	0.00202		1.49311	0.08789		1.28264	0.00169		1.48952	0.04812		1.55261	1.74315		1.73091	0.25945		1.86477	0.70758		1.53043	0.09493		1.81071	2.40815		1.53002	0.13994		1.84422	3.85455		1.2128	0.000929105
1.52656	0.08097		1.52698	2.63883		1.46718	1.39467		1.28732	0.00313		1.40712	0.03011		1.2585	0.00207		1.49381	0.09244		1.28408	0.00174		1.49032	0.04934		1.55372	1.7927		1.7324	0.2569		1.8655	0.70875		1.53108	0.09916		1.81213	2.41873		1.53115	0.14923		1.84519	3.86878		1.21382	0.000949327
1.52754	0.08114		1.52795	2.65426		1.46836	1.39444		1.28824	0.00322		1.40823	0.03052		1.25998	0.00212		1.49527	0.09745		1.28461	0.00179		1.49146	0.05061		1.55469	1.83773		1.73342	0.25444		1.86658	0.70997		1.53245	0.10375		1.8132	2.42969		1.53194	0.15961		1.84591	3.88186		1.21485	0.000966524
1.52853	0.08134		1.5289	2.66948		1.46905	1.39219		1.28845	0.0033		1.4092	0.03097		1.26073	0.00217		1.49647	0.10297		1.2858	0.00185		1.4925	0.05202		1.55572	1.87796		1.7342	0.25207		1.86752	0.71187		1.53319	0.10873		1.81397	2.44011		1.53298	0.1709		1.84709	3.89532		1.21588	0.000989162
1.52953	0.08162		1.52993	2.68439		1.47081	1.38815		1.29027	0.00339		1.41007	0.03141		1.26159	0.00223		1.49696	0.10906		1.28655	0.0019		1.49319	0.05352		1.55673	1.91294		1.73547	0.25003		1.86853	0.71281		1.53421	0.11407		1.81463	2.45083		1.53407	0.18329		1.84846	3.90818		1.21691	0.00101
1.53057	0.08175		1.53095	2.69949		1.47174	1.38232		1.29093	0.00347		1.41106	0.03186		1.26267	0.00228		1.49793	0.11582		1.28801	0.00196		1.49421	0.05514		1.55789	1.94302		1.73646	0.24791		1.86956	0.71437		1.5349	0.1199		1.81547	2.46189		1.53501	0.19999		1.84889	3.92179		1.21789	0.00102
1.5316	0.08208		1.53191	2.71341		1.47231	1.37471		1.29172	0.00357		1.41217	0.03232		1.26389	0.00233		1.49894	0.12327		1.28862	0.00201		1.49535	0.05695		1.55887	1.97119		1.73763	0.24613		1.87038	0.71585		1.53585	0.12624		1.81658	2.47324		1.53635	0.21904		1.8504	3.93474		1.21886	0.00104
1.53253	0.08241		1.53296	2.72804		1.47325	1.36524		1.29316	0.00367		1.41315	0.03277		1.26456	0.00239		1.50017	0.13156		1.28997	0.00207		1.49657	0.05895		1.56026	1.99627		1.73817	0.24453		1.87155	0.71713		1.53707	0.13312		1.81762	2.48426		1.53734	0.23768		1.85081	3.9478		1.21976	0.00106
1.53357	0.08261		1.53393	2.74297		1.47443	1.35409		1.29408	0.00376		1.41411	0.03325		1.26546	0.00245		1.50162	0.14084		1.29062	0.00213		1.49733	0.06111		1.56125	2.00736		1.73928	0.24304		1.87285	0.71878		1.53798	0.14071		1.81866	2.49509		1.53868	0.25875		1.85239	3.96102		1.2208	0.00108
1.53458	0.08324		1.53492	2.75665		1.47512	1.34092		1.2952	0.00385		1.41518	0.03373		1.26701	0.00251		1.50213	0.15128		1.29177	0.00219		1.49842	0.06349		1.56226	2.01226		1.7404	0.24186		1.87344	0.72004		1.53967	0.14904		1.8207	2.50591		1.53942	0.28321		1.85279	3.97481		1.22172	0.0011
1.53557	0.0836		1.53596	2.77063		1.47656	1.32555		1.29582	0.00397		1.41623	0.03427		1.26755	0.00256		1.50285	0.16314		1.29294	0.00225		1.49954	0.06606		1.56313	2.01078		1.7413	0.24061		1.87448	0.72166		1.54075	0.15829		1.82092	2.51699		1.54017	0.31118		1.85373	3.98804		1.22284	0.00113
1.53651	0.08399		1.53694	2.7853		1.4772	1.30785		1.29691	0.00408		1.4172	0.03476		1.26856	0.00261		1.50411	0.17671		1.29381	0.00231		1.50031	0.06894		1.56425	2.00236		1.74231	0.23974		1.87549	0.72307		1.54066	0.1686		1.82212	2.52785		1.54145	0.34431		1.85526	4.00211		1.22392	0.00114
1.53757	0.08471		1.53798	2.79772		1.47802	1.28762		1.29811	0.00418		1.41812	0.03528		1.26986	0.00268		1.50515	0.1943		1.29479	0.00237		1.50141	0.07214		1.56508	1.98663		1.74325	0.23907		1.87651	0.72448		1.54201	0.18016		1.82281	2.5386		1.54261	0.38224		1.85602	4.01547		1.22497	0.00117
1.53857	0.08503		1.53901	2.81169		1.4793	1.26465		1.29904	0.00429		1.41929	0.03583		1.27052	0.00274		1.50676	0.21854		1.29576	0.00244		1.50228	0.07563		1.56624	1.96368		1.74427	0.23856		1.87752	0.72606		1.54316	0.194		1.82401	2.55014		1.54327	0.42625		1.85749	4.02844		1.22586	0.00118
1.53956	0.0858		1.53996	2.82464		1.48064	1.23884		1.30025	0.00441		1.42004	0.03639		1.27166	0.00281		1.50754	0.24209		1.29665	0.0025		1.50341	0.07952		1.56723	1.93314		1.74534	0.23823		1.87863	0.72731		1.5445	0.21316		1.82475	2.56112		1.54428	0.47557		1.85808	4.04168		1.22688	0.00121
1.54056	0.08638		1.54096	2.83808		1.48141	1.21035		1.30084	0.00452		1.42116	0.03695		1.27249	0.00288		1.50861	0.27027		1.29782	0.00257		1.50435	0.08379		1.56803	1.89436		1.74607	0.23803		1.87948	0.72905		1.5458	0.2302		1.82576	2.57207		1.54552	0.52957		1.8593	4.05538		1.22788	0.00123
1.54158	0.08703		1.54194	2.85012		1.48251	1.17876		1.30225	0.00463		1.42219	0.03752		1.27366	0.00294		1.50978	0.30372		1.29904	0.00264		1.50557	0.08848		1.56913	1.84732		1.74744	0.23803		1.88031	0.73045		1.54641	0.24908		1.82743	2.58294		1.54651	0.58774		1.8602	4.06919		1.22892	0.00125
1.5426	0.08778		1.54295	2.86218		1.48324	1.14412		1.30315	0.00475		1.42305	0.03812		1.27443	0.00302		1.51048	0.34347		1.29947	0.0027		1.50645	0.09372		1.5703	1.79207		1.74841	0.23807		1.88151	0.73178		1.54724	0.26993		1.82772	2.5942		1.54749	0.64875		1.8613	4.08162		1.22988	0.00127
1.54359	0.08837		1.54397	2.87501		1.48465	1.10663		1.3042	0.00488		1.42394	0.03875		1.27575	0.00308		1.51159	0.38982		1.30083	0.00277		1.50747	0.09941		1.57111	1.72894		1.74939	0.23847		1.88222	0.7334		1.54907	0.29246		1.82912	2.60544		1.54872	0.71369		1.86236	4.09523		1.23084	0.0013
1.54457	0.08915		1.54496	2.88391		1.48498	1.06601		1.30545	0.00501		1.42532	0.03937		1.27687	0.00314		1.51282	0.44273		1.30181	0.00284		1.50848	0.10573		1.57222	1.65819		1.75067	0.23894		1.88335	0.73466		1.54964	0.31651		1.82943	2.61678		1.54932	0.77985		1.86297	4.10874		1.23182	0.00131
1.54559	0.09025		1.54594	2.89542		1.48629	1.02297		1.30544	0.00513		1.42608	0.04006		1.27769	0.00322		1.51341	0.50175		1.30289	0.00292		1.50934	0.11263		1.57318	1.57952		1.75114	0.23949		1.88448	0.73628		1.5508	0.34208		1.83081	2.62808		1.55032	0.84767		1.86421	4.1224		1.23289	0.00134
1.54656	0.09076		1.54693	2.90762		1.48726	0.97764		1.30728	0.00527		1.42727	0.04075		1.27849	0.00329		1.51467	0.56603		1.30413	0.00299		1.51018	0.12019		1.57392	1.49489		1.75237	0.24026		1.88536	0.73781		1.55174	0.36883		1.83219	2.63886		1.55177	0.91272		1.86476	4.13586		1.2338	0.00136
1.54762	0.09195		1.54792	2.91802		1.48872	0.93032		1.30797	0.00539		1.42801	0.04147		1.27946	0.00337		1.51549	0.63447		1.30456	0.00306		1.51126	0.12851		1.57497	1.40562		1.75328	0.24108		1.88612	0.73924		1.55279	0.3965		1.83309	2.65032		1.55218	0.98146		1.8661	4.14966		1.23477	0.00138
1.54865	0.09294		1.54896	2.92852		1.48914	0.88176		1.30895	0.00553		1.4293	0.04221		1.28055	0.00345		1.5164	0.70584		1.3059	0.00314		1.51258	0.13755		1.57616	1.31263		1.75431	0.24195		1.88752	0.74083		1.55313	0.42494		1.83372	2.66126		1.55339	1.04846		1.86732	4.16213		1.23575	0.00141
1.54966	0.09375		1.54995	2.93978		1.49065	0.83229		1.31009	0.00566		1.43013	0.04299		1.2816	0.00353		1.51748	0.77897		1.30697	0.00322		1.51358	0.1474		1.57712	1.21941		1.75564	0.2431		1.88842	0.74222		1.55481	0.4541		1.83526	2.67243		1.55464	1.11245		1.86847	4.1756		1.23685	0.00142
1.55063	0.09493		1.55096	2.95074		1.49142	0.78236		1.31081	0.0058		1.43106	0.0438		1.28269	0.00361		1.51878	0.85292		1.30789	0.0033		1.51431	0.15826		1.57804	1.12787		1.75638	0.24422		1.88961	0.7439		1.5558	0.48352		1.83607	2.68371		1.55544	1.17244		1.86958	4.18886		1.23786	0.00144
1.55167	0.0961		1.55196	2.96097		1.49274	0.73251		1.31226	0.00595		1.43215	0.04465		1.28355	0.00369		1.51972	0.9269		1.30875	0.00338		1.51533	0.17		1.57887	1.04077		1.75704	0.24557		1.89049	0.74529		1.55643	0.51321		1.83717	2.69494		1.55649	1.2332		1.86992	4.20227		1.23886	0.00148
1.55262	0.09711		1.55297	2.97085		1.49313	0.68296		1.31338	0.00609		1.43325	0.04554		1.28454	0.00377		1.5206	1.00043		1.30963	0.00346		1.51629	0.18286		1.58053	0.93893		1.75823	0.24688		1.89162	0.7468		1.55769	0.54294		1.83797	2.70613		1.55717	1.28996		1.87114	4.21623		1.23975	0.0015
1.55363	0.09834		1.55399	2.98082		1.49436	0.63411		1.31381	0.00623		1.43424	0.04647		1.28558	0.00386		1.52184	1.07259		1.31124	0.00355		1.51765	0.19746		1.58157	0.86932		1.75944	0.2483		1.89243	0.74838		1.55846	0.57261		1.83911	2.71743		1.55866	1.3484		1.87209	4.22873		1.2408	0.00152
1.55461	0.09971		1.55498	2.99043		1.49529	0.58577		1.31486	0.00637		1.43503	0.04746		1.28671	0.00395		1.52265	1.14337		1.3118	0.00363		1.51881	0.21828		1.58272	0.81473		1.76017	0.24991		1.89335	0.74984		1.55948	0.60211		1.8398	2.72899		1.55948	1.39961		1.87359	4.24297		1.24182	0.00155
1.55561	0.10102		1.55599	2.99929		1.49622	0.53859		1.3166	0.00652		1.4362	0.04855		1.288	0.00404		1.52353	1.21241		1.3128	0.00371		1.51995	0.23583		1.58344	0.77067		1.76126	0.25141		1.8943	0.75137		1.56079	0.63128		1.84061	2.74006		1.56019	1.44954		1.87413	4.25596		1.24294	0.00157
1.55664	0.10242		1.55698	3.00788		1.49713	0.49296		1.31682	0.00667		1.43702	0.04967		1.28891	0.00413		1.52485	1.27947		1.31368	0.0038		1.5209	0.25529		1.58446	0.73636		1.76234	0.2531		1.89505	0.75269		1.56185	0.66018		1.84165	2.75117		1.56158	1.49774		1.87496	4.26908		1.24377	0.00159
1.55767	0.10383		1.55796	3.0174		1.49847	0.4491		1.31768	0.00682		1.43834	0.05093		1.28948	0.00422		1.5256	1.34406		1.31489	0.00389		1.52193	0.27688		1.58551	0.70971		1.76318	0.25482		1.8963	0.75442		1.56238	0.68866		1.84305	2.76302		1.56259	1.54213		1.87637	4.28213		1.24484	0.00161
1.55865	0.10552		1.55898	3.02638		1.49954	0.40774		1.31871	0.00698		1.43924	0.05225		1.29037	0.00432		1.52672	1.4065		1.31608	0.00398		1.52266	0.30093		1.58669	0.69011		1.76426	0.25652		1.89774	0.75579		1.56353	0.71647		1.84443	2.77416		1.56344	1.58062		1.87703	4.29544		1.24578	0.00164
1.55964	0.10692		1.55995	3.03541		1.50039	0.36925		1.32007	0.00714		1.44009	0.05374		1.29183	0.00441		1.52743	1.46624		1.31626	0.00407		1.5239	0.32818		1.58754	0.67565		1.76534	0.25837		1.89837	0.75733		1.565	0.74373		1.84492	2.78537		1.56453	1.6162		1.87815	4.30841		1.2469	0.00166
1.56071	0.10871		1.56096	3.04362		1.50154	0.33386		1.3209	0.00729		1.44106	0.05531		1.29253	0.00451		1.52856	1.52344		1.31818	0.00416		1.52467	0.359		1.58882	0.66509		1.76636	0.2601		1.8997	0.75906		1.56583	0.77046		1.84591	2.79669		1.56567	1.65344		1.879	4.32153		1.24795	0.00168
1.56169	0.11054		1.56193	3.05124		1.50242	0.302		1.32141	0.00745		1.44213	0.05708		1.29332	0.00461		1.52997	1.57801		1.31853	0.00426		1.52589	0.39438		1.58962	0.65787		1.76725	0.26192		1.90047	0.76026		1.56639	0.79634		1.84684	2.80817		1.56647	1.68457		1.88013	4.3352		1.24875	0.00171
1.5627	0.11217		1.56301	3.05906		1.50348	0.27352		1.32299	0.00762		1.4431	0.05906		1.2949	0.00472		1.53035	1.6296		1.31985	0.00435		1.5269	0.43521		1.59054	0.6531		1.76814	0.26387		1.90134	0.76198		1.56748	0.82158		1.84787	2.81945		1.56741	1.71367		1.88143	4.34791		1.2498	0.00175
1.56372	0.11403		1.56395	3.06625		1.5046	0.24837		1.3241	0.00778		1.44417	0.06122		1.29615	0.00481		1.53162	1.67822		1.32102	0.00444		1.52787	0.48233		1.59148	0.6503		1.76948	0.26571		1.90243	0.76338		1.56868	0.84606		1.84925	2.83102		1.56854	1.73628		1.8822	4.36097		1.25087	0.00178
1.56469	0.11612		1.56501	3.07466		1.5054	0.22669		1.32486	0.00795		1.44521	0.0637		1.29667	0.00492		1.53233	1.72364		1.32195	0.00455		1.52883	0.5367		1.59261	0.64894		1.7705	0.26781		1.90347	0.76492		1.5693	0.86961		1.84988	2.8422		1.56952	1.7613		1.88309	4.37437		1.25175	0.0018
1.56573	0.11796		1.566	3.08288		1.50617	0.20795		1.32607	0.00813		1.44653	0.06644		1.29786	0.00502		1.53299	1.76579		1.32269	0.00464		1.52966	0.59843		1.59377	0.64861		1.77137	0.26975		1.90397	0.76662		1.57068	0.89239		1.85077	2.85392		1.57059	1.77726		1.88414	4.38765		1.2528	0.00183
1.56665	0.12011		1.56695	3.08996		1.50745	0.19189		1.32681	0.0083		1.44716	0.06949		1.29861	0.00514		1.53466	1.80445		1.324	0.00475		1.53086	0.66744		1.59442	0.6496		1.77257	0.2718		1.90556	0.76783		1.57159	0.91444		1.85277	2.8652		1.57136	1.79476		1.88529	4.40135		1.25388	0.00186
1.5677	0.12249		1.56798	3.09766		1.50865	0.17811		1.32816	0.00849		1.44826	0.07296		1.29974	0.00524		1.53551	1.83967		1.32461	0.00485		1.53159	0.74229		1.59575	0.65111		1.77335	0.27381		1.90653	0.76967		1.57247	0.93548		1.85248	2.8764		1.57251	1.80467		1.88613	4.41402		1.25477	0.00189
1.56867	0.12473		1.56897	3.10494		1.50941	0.16625		1.3288	0.00866		1.44951	0.07682		1.30057	0.00536		1.53678	1.87126		1.32587	0.00496		1.53282	0.82129		1.5966	0.65329		1.77422	0.27579		1.90733	0.77097		1.57366	0.95559		1.85439	2.88782		1.57354	1.81169		1.88726	4.42743		1.25584	0.00191
1.56968	0.12697		1.56994	3.11265		1.51058	0.1562		1.32999	0.00885		1.45011	0.08118		1.30175	0.00548		1.5377	1.89893		1.32688	0.00506		1.53374	0.90235		1.59739	0.65638		1.77549	0.27799		1.90811	0.77239		1.57458	0.97469		1.85488	2.89956		1.57419	1.81218		1.8884	4.44043		1.25676	0.00194
1.57072	0.12962		1.57096	3.11907		1.51148	0.14757		1.3307	0.00904		1.45105	0.08603		1.30267	0.00559		1.53846	1.92257		1.32767	0.00517		1.53481	0.98339		1.59857	0.65982		1.77624	0.28002		1.9094	0.7742		1.57533	0.99286		1.85627	2.91073		1.57558	1.80362		1.8892	4.45476		1.2579	0.00197
1.57173	0.13197		1.57194	3.12713		1.5126	0.14016		1.33153	0.00922		1.45214	0.09142		1.30365	0.00571		1.53963	1.94205		1.32879	0.00528		1.53581	1.06272		1.59964	0.66364		1.77724	0.28215		1.91027	0.77553		1.57665	1.01011		1.85667	2.92226		1.57651	1.79636		1.89022	4.46689		1.25882	0.002
1.5727	0.13467		1.57292	3.13418		1.51303	0.13392		1.33299	0.00942		1.45312	0.09746		1.30458	0.00583		1.54069	1.95691		1.32962	0.00539		1.53673	1.13924		1.6007	0.66789		1.7782	0.28435		1.91142	0.77709		1.57778	1.02631		1.85853	2.93334		1.57764	1.77898		1.89112	4.47916		1.25982	0.00205
1.57377	0.13753		1.57396	3.14036		1.51457	0.12841		1.334	0.00962		1.45418	0.10421		1.30565	0.00595		1.54143	1.96695		1.33092	0.0055		1.53775	1.21176		1.60168	0.67221		1.77943	0.28635		1.91237	0.77871		1.57859	1.04149		1.85834	2.94478		1.57836	1.76731		1.89215	4.49269		1.26076	0.00209
1.57472	0.14012		1.57496	3.14741		1.51515	0.12343		1.33456	0.00982		1.4551	0.11165		1.30679	0.00607		1.54241	1.97203		1.33175	0.00561		1.53884	1.28022		1.60255	0.67706		1.78004	0.28853		1.91363	0.78023		1.57959	1.05574		1.86058	2.95632		1.57968	1.74236		1.89328	4.50618		1.26178	0.00212
1.57574	0.14309		1.57597	3.15431		1.51635	0.11927		1.33576	0.01003		1.45646	0.11992		1.3077	0.00619		1.54369	1.97167		1.33274	0.00573		1.53973	1.34448		1.60379	0.68232		1.78147	0.2907		1.91442	0.78173		1.58075	1.06899		1.86038	2.96769		1.58059	1.71442		1.89408	4.51915		1.26269	0.00216
1.57675	0.14606		1.57695	3.16143		1.51738	0.11537		1.33716	0.01024		1.4573	0.12903		1.30873	0.00632		1.54434	1.96577		1.33384	0.00585		1.54059	1.40425		1.60441	0.68734		1.78229	0.29292		1.91562	0.78332		1.58156	1.08131		1.86273	2.9793		1.58138	1.67912		1.8953	4.53225		1.26383	0.00219
1.57772	0.14924		1.57804	3.16778		1.51848	0.11221		1.33823	0.01045		1.45831	0.1391		1.3095	0.00645		1.54537	1.95341		1.33484	0.00596		1.54161	1.45984		1.60572	0.6931		1.78322	0.29509		1.91659	0.78488		1.58244	1.09266		1.86308	2.99109		1.58242	1.64335		1.89597	4.54491		1.26479	0.00223
1.57867	0.15243		1.57903	3.17478		1.51924	0.10932		1.33874	0.01066		1.45921	0.15028		1.31055	0.00658		1.5463	1.93431		1.33573	0.00608		1.5426	1.51107		1.60657	0.69877		1.78455	0.29733		1.91741	0.78631		1.58342	1.10305		1.86365	3.00231		1.58355	1.59522		1.89708	4.55771		1.26585	0.00227
1.5797	0.15631		1.58003	3.18128		1.52017	0.10672		1.33966	0.01088		1.46025	0.16264		1.31136	0.00671		1.54752	1.9078		1.33683	0.00621		1.54375	1.55817		1.60768	0.70457		1.78555	0.29958		1.91834	0.78787		1.58461	1.11279		1.86531	3.01395		1.58432	1.54964		1.89808	4.57147		1.26687	0.00231
1.58083	0.1603		1.58102	3.18736		1.52171	0.10446		1.3411	0.01111		1.46122	0.17646		1.31268	0.00684		1.54852	1.87329		1.33802	0.00633		1.54458	1.60128		1.60862	0.71066		1.78629	0.30182		1.91951	0.78945		1.58548	1.1217		1.86584	3.02524		1.58564	1.48723		1.89931	4.5842		1.26772	0.00235
1.58177	0.1634		1.58199	3.19423		1.52234	0.1024		1.34193	0.01133		1.46235	0.19403		1.31378	0.00697		1.54946	1.83044		1.33884	0.00645		1.54567	1.64031		1.60969	0.71678		1.78722	0.30415		1.92034	0.79078		1.58659	1.1301		1.86731	3.03678		1.58646	1.42142		1.9002	4.59753		1.26889	0.00239
1.58282	0.16662		1.583	3.20039		1.52348	0.10269		1.34271	0.01156		1.46346	0.2158		1.31498	0.00711		1.55059	1.77809		1.3398	0.00658		1.54653	1.6751		1.61059	0.72312		1.78809	0.30634		1.92196	0.79231		1.58774	1.13801		1.86766	3.04858		1.58734	1.35012		1.90137	4.61056		1.26983	0.00243
1.5838	0.17042		1.584	3.20617		1.52488	0.10097		1.34438	0.0118		1.46475	0.23632		1.31559	0.00725		1.55175	1.7158		1.34103	0.0067		1.54786	1.70749		1.61153	0.72976		1.78962	0.30869		1.92258	0.79392		1.58814	1.14577		1.86901	3.05977		1.58858	1.27196		1.90217	4.62439		1.27079	0.00249
1.5848	0.17437		1.585	3.21192		1.52608	0.09967		1.34485	0.01202		1.46557	0.25953		1.31662	0.00738		1.5525	1.64324		1.3417	0.00684		1.54867	1.73461		1.61244	0.73637		1.79068	0.31095		1.92311	0.79536		1.58964	1.15362		1.86989	3.07122		1.58963	1.18872		1.90322	4.63807		1.2717	0.00254
1.58579	0.17824		1.58603	3.21911		1.52705	0.09847		1.34576	0.01228		1.46664	0.28613		1.31747	0.00752		1.55368	1.55969		1.34273	0.00697		1.54988	1.75714		1.61351	0.74331		1.7914	0.31322		1.92445	0.79697		1.59039	1.1607		1.87069	3.08281		1.59033	1.103		1.90406	4.65193		1.27281	0.00258
1.58679	0.18243		1.58698	3.22423		1.52809	0.09742		1.34678	0.01253		1.46782	0.3165		1.31846	0.00765		1.55446	1.46461		1.34401	0.0071		1.55083	1.77527		1.61439	0.75005		1.79232	0.31551		1.92536	0.79844		1.59151	1.16646		1.87178	3.09444		1.59144	1.00738		1.90532	4.66425		1.27383	0.00263
1.58782	0.18671		1.58801	3.22917		1.52857	0.0966		1.34804	0.01278		1.46836	0.35098		1.31956	0.0078		1.55551	1.35898		1.34478	0.00723		1.55177	1.78866		1.61582	0.7571		1.79315	0.31768		1.92643	0.79984		1.59206	1.17073		1.87325	3.10542		1.59254	0.91569		1.90617	4.67645		1.27494	0.00268
1.58879	0.19096		1.58902	3.23449		1.52985	0.09583		1.34871	0.01303		1.46967	0.38989		1.32074	0.00794		1.55675	1.24325		1.34551	0.00737		1.55275	1.79778		1.61648	0.7643		1.79413	0.32013		1.92748	0.80148		1.59324	1.17356		1.87394	3.11724		1.59362	0.81893		1.90699	4.68948		1.27576	0.00274
1.58997	0.19685		1.59	3.24027		1.53108	0.09521		1.34991	0.01329		1.47046	0.43315		1.32163	0.00809		1.55761	1.11928		1.34687	0.00751		1.5535	1.80161		1.61749	0.77127		1.79554	0.3224		1.92825	0.80284		1.59471	1.17513		1.87501	3.12856		1.59448	0.72781		1.90805	4.70288		1.27681	0.00279
1.59109	0.20078		1.59102	3.24566		1.53203	0.09466		1.3509	0.01354		1.47138	0.48042		1.32297	0.00823		1.55858	0.99061		1.34785	0.00764		1.55479	1.80037		1.61826	0.77881		1.79617	0.32472		1.92971	0.80445		1.59534	1.17566		1.87602	3.14015		1.59576	0.63928		1.9092	4.71649		1.27792	0.00284
1.59211	0.20566		1.59202	3.25029		1.53279	0.09419		1.35203	0.0138		1.47258	0.53141		1.32347	0.00839		1.5593	0.86146		1.34863	0.00778		1.55565	1.79378		1.61974	0.78632		1.79764	0.32713		1.9304	0.80598		1.59683	1.17482		1.87709	3.15161		1.59651	0.56037		1.90984	4.73083		1.27888	0.00291
1.59311	0.21105		1.59297	3.25483		1.53342	0.09403		1.35292	0.01407		1.47343	0.58542		1.32432	0.00854		1.56059	0.73809		1.34965	0.00793		1.55698	1.78128		1.62053	0.79375		1.79839	0.32944		1.93137	0.80725		1.59689	1.17299		1.87764	3.16305		1.59732	0.49048		1.91109	4.74403		1.2799	0.00296
1.59413	0.21548		1.59403	3.2596		1.53473	0.09369		1.35398	0.01434		1.47492	0.6416		1.32522	0.00868		1.56141	0.62687		1.35085	0.00807		1.55784	1.76266		1.62185	0.80146		1.79938	0.3318		1.9324	0.80895		1.59809	1.16978		1.87838	3.17444		1.59874	0.42905		1.91266	4.75726		1.28086	0.00302
1.59513	0.22119		1.595	3.26421		1.53564	0.09363		1.35499	0.01462		1.47557	0.69927		1.32644	0.00884		1.5627	0.53143		1.35168	0.00822		1.55872	1.73772		1.62268	0.80905		1.80048	0.33413		1.93334	0.81022		1.59958	1.1653		1.88023	3.18597		1.59972	0.37583		1.91321	4.77098		1.28177	0.00307
1.59612	0.22597		1.59602	3.26874		1.53714	0.09348		1.35621	0.01489		1.47654	0.75784		1.3274	0.00899		1.56373	0.45386		1.35287	0.00836		1.55978	1.70595		1.62367	0.81684		1.8011	0.33648		1.93456	0.81164		1.60078	1.15965		1.88063	3.19787		1.60063	0.33331		1.91392	4.78409		1.28278	0.00313
1.59708	0.23159		1.59702	3.27218		1.5381	0.09346		1.35698	0.01516		1.47756	0.81655		1.32871	0.00915		1.56427	0.39232		1.35374	0.00851		1.56073	1.66746		1.62464	0.82474		1.80239	0.33887		1.93545	0.81323		1.60128	1.15256		1.88224	3.20949		1.60163	0.29617		1.91546	4.79641		1.2838	0.00319
1.59813	0.23729		1.59802	3.2759		1.53938	0.09357		1.35795	0.01544		1.47889	0.87512		1.3297	0.0093		1.56599	0.34417		1.35471	0.00867		1.56158	1.62125		1.62566	0.83261		1.80335	0.34117		1.93656	0.81472		1.60286	1.14418		1.88295	3.22097		1.60255	0.26679		1.91606	4.81004		1.28487	0.00326
1.59907	0.24269		1.59899	3.28062		1.53981	0.09379		1.35953	0.01573		1.47953	0.93306		1.33059	0.00947		1.56631	0.30616		1.35576	0.00881		1.56281	1.5676		1.62671	0.84094		1.80418	0.34356		1.93718	0.816		1.60367	1.13434		1.88374	3.23273		1.6035	0.24168		1.91728	4.8241		1.28589	0.00333
1.60013	0.24889		1.59998	3.28374		1.54109	0.09397		1.36005	0.01603		1.48061	0.98981		1.3315	0.00963		1.56783	0.27589		1.35663	0.00897		1.56387	1.50644		1.62784	0.84904		1.80502	0.34579		1.93839	0.81759		1.60448	1.1232		1.88467	3.24402		1.60441	0.22221		1.91816	4.83743		1.28699	0.0034
1.60117	0.25475		1.60103	3.28592		1.54168	0.09427		1.36091	0.01631		1.48154	1.04531		1.33267	0.0098		1.56857	0.25126		1.35793	0.00912		1.56479	1.43736		1.62843	0.85721		1.80639	0.34823		1.93953	0.81904		1.60559	1.11064		1.88606	3.25545		1.60552	0.20582		1.91938	4.85128		1.28798	0.00346
1.6021	0.26066		1.60199	3.28861		1.5431	0.09462		1.36203	0.0166		1.48261	1.09934		1.33355	0.00997		1.5697	0.23079		1.35886	0.00927		1.56559	1.36095		1.62971	0.86579		1.80738	0.35058		1.94023	0.8204		1.60654	1.09659		1.88648	3.26738		1.60638	0.19261		1.91992	4.86369		1.28888	0.00353
1.6031	0.26737		1.60298	3.29095		1.54399	0.09516		1.36303	0.0169		1.48349	1.15146		1.33454	0.01012		1.57007	0.21367		1.35987	0.00943		1.56685	1.27719		1.63066	0.87413		1.80824	0.35297		1.94148	0.82202		1.60731	1.08117		1.88803	3.27867		1.60742	0.18109		1.92123	4.87688		1.29005	0.0036
1.60412	0.27336		1.60403	3.29336		1.54456	0.09566		1.36383	0.01721		1.4846	1.20164		1.3354	0.01029		1.57189	0.19913		1.36098	0.00959		1.56775	1.18709		1.63184	0.88272		1.80912	0.35542		1.942	0.82323		1.60884	1.06421		1.88911	3.29076		1.60843	0.17302		1.92239	4.8903		1.2909	0.00367
1.60514	0.28008		1.60508	3.29562		1.5456	0.09635		1.36511	0.01738		1.4856	1.24955		1.33659	0.01046		1.57275	0.18671		1.36155	0.00975		1.56837	1.09232		1.6328	0.89145		1.81022	0.35781		1.94352	0.82478		1.60996	1.04561		1.8897	3.30244		1.60939	0.16508		1.92312	4.90305		1.29187	0.00373
1.60615	0.28697		1.60603	3.29744		1.54646	0.09683		1.36608	0.01774		1.48654	1.29563		1.33768	0.01064		1.57376	0.17589		1.36257	0.00992		1.56969	0.99371		1.63362	0.90003		1.81146	0.36025		1.9446	0.82617		1.61072	1.02539		1.89069	3.31361		1.61054	0.15909		1.92416	4.91636		1.29282	0.0038
1.60709	0.29357		1.60704	3.29884		1.54788	0.09752		1.36715	0.01806		1.48775	1.33878		1.33869	0.01081		1.57461	0.16694		1.36342	0.01007		1.57103	0.89396		1.63469	0.90902		1.81237	0.36257		1.94543	0.82741		1.61155	1.00331		1.89187	3.32557		1.61153	0.15328		1.92544	4.92954		1.294	0.00387
1.60815	0.30063		1.60802	3.30151		1.5493	0.09853		1.36853	0.0184		1.48841	1.37966		1.33951	0.01099		1.57551	0.15906		1.36484	0.01024		1.57188	0.79554		1.63566	0.91801		1.81342	0.36497		1.94678	0.82895		1.61234	0.9794		1.8931	3.3369		1.61252	0.14876		1.92618	4.94306		1.29484	0.00394
1.6091	0.30797		1.60904	3.30264		1.54998	0.09919		1.36944	0.01876		1.48942	1.41784		1.34036	0.01117		1.57674	0.15242		1.36556	0.01041		1.57278	0.70064		1.63669	0.9269		1.81448	0.36734		1.94761	0.83016		1.61338	0.95375		1.89408	3.34818		1.61379	0.14506		1.92699	4.95643		1.29601	0.00402
1.61007	0.31517		1.61002	3.30448		1.55093	0.10009		1.37019	0.0191		1.49049	1.45352		1.34155	0.01135		1.57726	0.1467		1.3669	0.01058		1.57376	0.61212		1.6375	0.93611		1.81541	0.36973		1.94831	0.83168		1.61448	0.9262		1.89474	3.36049		1.6145	0.14185		1.92796	4.96964		1.29703	0.0041
1.61112	0.32275		1.61101	3.30484		1.55178	0.10124		1.37137	0.01949		1.49172	1.48652		1.34282	0.01153		1.5785	0.1418		1.36779	0.01075		1.57467	0.53224		1.6386	0.94515		1.81645	0.3722		1.94948	0.833		1.61516	0.8967		1.89592	3.37169		1.6155	0.13878		1.92951	4.9825		1.29807	0.00417
1.61209	0.33015		1.612	3.30499		1.55293	0.10215		1.3723	0.01984		1.49255	1.51684		1.3435	0.01171		1.57975	0.13758		1.36867	0.01092		1.57554	0.46201		1.6397	0.95449		1.81742	0.37455		1.95025	0.83428		1.61702	0.8655		1.89708	3.38386		1.61645	0.137		1.93023	4.99583		1.29891	0.00425
1.61307	0.3387		1.61303	3.30632		1.55345	0.10329		1.3731	0.0202		1.49337	1.54435		1.34454	0.0119		1.58064	0.13395		1.3698	0.01109		1.57696	0.4024		1.64089	0.96376		1.81832	0.37684		1.95148	0.83579		1.61761	0.83239		1.89846	3.39477		1.61772	0.13461		1.93119	5.00869		1.3001	0.00432
1.61414	0.34542		1.61404	3.30674		1.55505	0.10453		1.37413	0.02053		1.49459	1.56911		1.34562	0.01209		1.58156	0.13088		1.37047	0.01126		1.57771	0.35273		1.64166	0.97313		1.8193	0.37929		1.95208	0.83692		1.61857	0.79763		1.89866	3.4066		1.61858	0.13351		1.93207	5.02155		1.30092	0.0044
1.61511	0.35512		1.615	3.30563		1.556	0.10579		1.3756	0.02093		1.49548	1.59115		1.34671	0.01227		1.58245	0.12814		1.3718	0.01144		1.57874	0.31203		1.64271	0.98279		1.82019	0.38168		1.95336	0.83849		1.61962	0.76123		1.89974	3.41818		1.61937	0.13185		1.93287	5.03411		1.30199	0.00447
1.61607	0.36155		1.61598	3.30534		1.55686	0.10726		1.37606	0.02129		1.49645	1.61057		1.34746	0.01246		1.58332	0.1258		1.37281	0.01161		1.57977	0.2791		1.64365	0.99232		1.82127	0.38409		1.95449	0.83964		1.62018	0.72336		1.90176	3.42969		1.62053	0.13114		1.93428	5.04804		1.3029	0.00455
1.61705	0.37189		1.617	3.30336		1.55768	0.10874		1.37754	0.02163		1.49756	1.62692		1.34834	0.01266		1.58451	0.12393		1.37395	0.01178		1.58084	0.25246		1.64462	1.00198		1.82237	0.38649		1.95547	0.84097		1.62209	0.68461		1.90137	3.44165		1.6214	0.1303		1.93545	5.06124		1.30394	0.00463
1.61805	0.37879		1.61802	3.30252		1.5586	0.11018		1.37872	0.02207		1.49852	1.64053		1.34975	0.01285		1.58589	0.12214		1.37499	0.01197		1.58171	0.23105		1.64556	1.0119		1.82318	0.38893		1.95648	0.84241		1.62277	0.6451		1.90329	3.45335		1.62246	0.12984		1.93607	5.07431		1.30501	0.00471
1.61908	0.38828		1.61901	3.30024		1.55995	0.11198		1.37949	0.02242		1.49956	1.6515		1.35042	0.01304		1.58685	0.12074		1.3756	0.01214		1.58265	0.21362		1.64664	1.0217		1.82443	0.39136		1.95739	0.84347		1.6237	0.6054		1.90448	3.46502		1.6237	0.12919		1.93697	5.08687		1.30599	0.00478
1.62003	0.39691		1.62001	3.29713		1.56078	0.11363		1.38024	0.02279		1.50054	1.65953		1.35165	0.01325		1.58764	0.1197		1.37668	0.01232		1.58392	0.19927		1.64761	1.03148		1.82538	0.39373		1.95842	0.84494		1.62451	0.56618		1.9051	3.47682		1.62466	0.12948		1.93835	5.09953		1.30696	0.00486
1.62104	0.40577		1.62103	3.29476		1.56174	0.11553		1.38117	0.02321		1.50149	1.66476		1.35233	0.01345		1.58841	0.11861		1.37789	0.01251		1.5849	0.18772		1.64856	1.04168		1.82618	0.39619		1.95917	0.84596		1.62568	0.52825		1.90561	3.48846		1.62567	0.12944		1.93922	5.11252		1.308	0.00494
1.62202	0.41518		1.622	3.29009		1.5629	0.11747		1.38255	0.02361		1.50256	1.66725		1.35364	0.01364		1.58969	0.11772		1.3786	0.01268		1.58568	0.17771		1.64962	1.05173		1.82721	0.39862		1.96036	0.84735		1.62666	0.49186		1.90678	3.50031		1.6265	0.13003		1.94048	5.12585		1.30903	0.00503
1.62302	0.42448		1.62307	3.28727		1.56364	0.11955		1.3832	0.02399		1.50361	1.66648		1.35439	0.01384		1.59057	0.11699		1.37952	0.01287		1.58679	0.16928		1.65064	1.06215		1.8283	0.401		1.96115	0.84877		1.62761	0.45741		1.90833	3.51205		1.62764	0.13033		1.94123	5.13847		1.30997	0.00511
1.62411	0.43344		1.62402	3.2834		1.56481	0.1219		1.38376	0.0244		1.50461	1.66294		1.35544	0.01405		1.59141	0.11652		1.38067	0.01305		1.58801	0.16224		1.6519	1.0725		1.82922	0.4035		1.96238	0.84968		1.62836	0.42515		1.90893	3.52374		1.62834	0.13084		1.94229	5.15179		1.31103	0.00519
1.62501	0.44351		1.62503	3.27806		1.56577	0.12415		1.38503	0.02486		1.50564	1.65602		1.35637	0.01425		1.59253	0.11612		1.38189	0.01324		1.58877	0.15581		1.65267	1.0827		1.83041	0.40577		1.96331	0.85127		1.62934	0.39505		1.90993	3.5354		1.62943	0.13188		1.94326	5.16478		1.31197	0.00527
1.62599	0.45254		1.62601	3.27304		1.56697	0.12656		1.38665	0.02525		1.50627	1.64577		1.35757	0.01446		1.59378	0.11584		1.38264	0.01343		1.58984	0.15048		1.65346	1.09319		1.83125	0.40813		1.96426	0.85231		1.63085	0.367		1.9112	3.54735		1.63062	0.13246		1.94412	5.17837		1.31297	0.00536
1.62697	0.46109		1.62701	3.26782		1.56772	0.12914		1.38703	0.02564		1.50748	1.63179		1.35879	0.01466		1.59432	0.11563		1.38375	0.01362		1.59076	0.14575		1.65457	1.10371		1.83203	0.41059		1.96527	0.8535		1.63135	0.34081		1.91212	3.56036		1.6316	0.13335		1.9454	5.19172		1.3139	0.00544
1.62795	0.47275		1.62801	3.26286		1.56873	0.13187		1.38813	0.0261		1.50853	1.61412		1.35969	0.01487		1.59562	0.11567		1.38514	0.0138		1.59178	0.14138		1.65537	1.11439		1.83336	0.41297		1.96626	0.85493		1.63268	0.31645		1.913	3.57198		1.63246	0.13494		1.94613	5.20471		1.31489	0.00553
1.62901	0.4817		1.62904	3.25627		1.56956	0.13471		1.38922	0.02654		1.50951	1.59232		1.36042	0.01509		1.59664	0.11572		1.38596	0.01399		1.59279	0.13791		1.65675	1.12522		1.83453	0.41552		1.96734	0.85587		1.63341	0.29402		1.91416	3.58344		1.63369	0.13555		1.94708	5.21726		1.31596	0.00561
1.62999	0.49271		1.63005	3.25053		1.57075	0.13773		1.39046	0.027		1.51053	1.56637		1.36152	0.0153		1.59748	0.11588		1.38683	0.01418		1.59397	0.1344		1.65776	1.13593		1.83532	0.41784		1.96836	0.85723		1.63496	0.27358		1.91495	3.59507		1.63437	0.13739		1.94792	5.2303		1.31693	0.00569
1.631	0.50387		1.63103	3.2422		1.57177	0.14091		1.39122	0.02748		1.51153	1.53562		1.3625	0.01552		1.59842	0.1161		1.38789	0.01437		1.5947	0.13145		1.65832	1.14701		1.83628	0.4203		1.96936	0.85834		1.63505	0.25525		1.91578	3.60658		1.63559	0.13816		1.94917	5.24315		1.31791	0.00578
1.63195	0.5141		1.63201	3.23399		1.57281	0.14431		1.3925	0.02797		1.5125	1.50019		1.36379	0.01573		1.59978	0.11637		1.38884	0.01456		1.59596	0.12877		1.65958	1.15799		1.83724	0.42279		1.97017	0.85952		1.63622	0.23898		1.91712	3.61796		1.63633	0.14027		1.95024	5.25559		1.31898	0.00586
1.63292	0.52493		1.63303	3.22708		1.57381	0.1478		1.39343	0.02845		1.5135	1.45944		1.36442	0.01594		1.60038	0.11688		1.38997	0.01475		1.59678	0.12624		1.66074	1.16907		1.83812	0.42511		1.97154	0.86064		1.63764	0.225		1.91777	3.63004		1.63739	0.14164		1.95095	5.26848		1.32006	0.00595
1.63396	0.53612		1.63399	3.21795		1.57474	0.15136		1.39465	0.02897		1.51437	1.41287		1.36553	0.01617		1.60157	0.11736		1.39063	0.01495		1.59776	0.12422		1.66158	1.18047		1.83928	0.42763		1.97221	0.8616		1.63801	0.21312		1.9188	3.64157		1.63838	0.14351		1.95215	5.28178		1.32091	0.00603
1.6349	0.54699		1.63501	3.20873		1.57577	0.15525		1.39526	0.02948		1.51572	1.36061		1.36642	0.01638		1.6026	0.11791		1.39169	0.01514		1.59892	0.12248		1.66296	1.19173		1.8404	0.42997		1.97342	0.86291		1.63967	0.20342		1.91989	3.65301		1.63924	0.14551		1.95311	5.29377		1.32204	0.00612
1.63598	0.55811		1.63602	3.19908		1.57651	0.15936		1.39643	0.03002		1.51657	1.30206		1.36759	0.01661		1.60354	0.11855		1.3928	0.01533		1.59981	0.12057		1.66365	1.20312		1.84133	0.43241		1.97436	0.86385		1.64049	0.19572		1.92114	3.66494		1.64032	0.14727		1.95384	5.30667		1.32288	0.00621
1.63697	0.56978		1.63702	3.18822		1.57757	0.16359		1.39714	0.03059		1.5175	1.23712		1.36875	0.01723		1.60449	0.11926		1.39392	0.01554		1.60088	0.11912		1.66473	1.21481		1.84251	0.43488		1.9756	0.86511		1.6413	0.18975		1.92203	3.67674		1.64161	0.14934		1.95532	5.31939		1.32396	0.00631
1.6379	0.58084		1.63801	3.17734		1.57859	0.168		1.39838	0.03115		1.51862	1.16608		1.36998	0.01716		1.60543	0.12015		1.39471	0.01573		1.60179	0.11766		1.66578	1.22635		1.84328	0.43714		1.97656	0.86617		1.64251	0.18536		1.92298	3.68798		1.64231	0.15149		1.95636	5.33172		1.32499	0.00641
1.63889	0.59262		1.63904	3.16606		1.57986	0.17372		1.39949	0.03172		1.51956	1.08879		1.37084	0.01737		1.60659	0.11976		1.39582	0.01592		1.60294	0.11638		1.66672	1.23818		1.84444	0.4395		1.97728	0.86716		1.64307	0.182		1.92408	3.70034		1.64347	0.15355		1.95708	5.3445		1.32589	0.0065
1.63995	0.60488		1.64003	3.15444		1.58117	0.17741		1.40032	0.03236		1.52072	1.00632		1.37193	0.0176		1.60768	0.12145		1.39662	0.01612		1.60403	0.11548		1.66741	1.24985		1.84518	0.44197		1.97859	0.86836		1.64455	0.17954		1.92495	3.71183		1.64412	0.15612		1.95847	5.35732		1.32683	0.00658
1.64093	0.61553		1.64101	3.14119		1.58251	0.18258		1.40141	0.03294		1.52139	0.92018		1.373	0.01784		1.60827	0.12272		1.39799	0.01631		1.60474	0.11429		1.66874	1.26173		1.84637	0.44434		1.97955	0.86921		1.64535	0.17798		1.92593	3.72338		1.64542	0.15856		1.95917	5.36939		1.32793	0.00668
1.64192	0.62981		1.64204	3.1283		1.58352	0.18807		1.40222	0.03358		1.52245	0.83155		1.37367	0.01806		1.60949	0.12389		1.39884	0.01651		1.60574	0.1136		1.66956	1.27397		1.84737	0.44671		1.98073	0.87036		1.64606	0.17684		1.92716	3.7353		1.64649	0.161		1.95997	5.38179		1.32893	0.00677
1.64289	0.63989		1.64305	3.1155		1.58436	0.19379		1.4029	0.03428		1.52372	0.74332		1.37491	0.01833		1.61044	0.12494		1.39983	0.01672		1.60671	0.11308		1.67066	1.2861		1.84809	0.44919		1.98172	0.87134		1.64753	0.17622		1.92788	3.74715		1.64743	0.16366		1.96097	5.39401		1.32979	0.00686
1.64395	0.65375		1.64403	3.10062		1.5853	0.19958		1.40421	0.03496		1.52462	0.65787		1.37614	0.01858		1.61162	0.12623		1.40084	0.01692		1.60786	0.11231		1.6718	1.29836		1.8494	0.45148		1.98259	0.87236		1.64843	0.17625		1.92881	3.75861		1.64819	0.16679		1.96235	5.40634		1.33089	0.00696
1.64494	0.66643		1.64507	3.08715		1.58611	0.20577		1.40561	0.03566		1.5258	0.57783		1.37691	0.01884		1.61278	0.12767		1.40188	0.01711		1.60898	0.11215		1.67274	1.31078		1.85014	0.45387		1.98351	0.87334		1.64889	0.17672		1.93035	3.77044		1.64927	0.16974		1.96284	5.41848		1.33185	0.00705
1.64592	0.67781		1.64603	3.07249		1.58739	0.21222		1.40605	0.03642		1.52684	0.50494		1.37785	0.01907		1.61331	0.12902		1.40313	0.0171		1.60986	0.11172		1.6737	1.32312		1.85131	0.45634		1.98432	0.87416		1.65061	0.17817		1.93081	3.78241		1.65034	0.17227		1.96411	5.43092		1.33293	0.00715
1.6469	0.69188		1.64703	3.05817		1.58835	0.21879		1.40757	0.03716		1.52758	0.44052		1.37898	0.01932		1.61442	0.13048		1.40429	0.01752		1.61067	0.11152		1.67455	1.33594		1.85237	0.4587		1.98532	0.87531		1.65169	0.18013		1.93191	3.79377		1.65129	0.1756		1.96499	5.44352		1.33382	0.00724
1.64794	0.70445		1.64805	3.04216		1.58922	0.22573		1.40831	0.03795		1.52841	0.38461		1.38026	0.01957		1.61552	0.13196		1.40536	0.01771		1.61181	0.11161		1.67553	1.34858		1.85309	0.46114		1.98668	0.87598		1.65269	0.18134		1.93323	3.80623		1.65222	0.17839		1.96593	5.45542		1.33499	0.00735
1.64891	0.7168		1.64906	3.0269		1.59037	0.23304		1.40915	0.03877		1.52958	0.33703		1.38091	0.01982		1.61637	0.13359		1.40625	0.01792		1.61309	0.10649		1.67667	1.36122		1.85424	0.46348		1.98744	0.87711		1.65326	0.18259		1.93381	3.81823		1.65323	0.18198		1.96723	5.46763		1.33588	0.00745
1.64996	0.73084		1.65006	3.01143		1.59133	0.24052		1.40984	0.03963		1.53071	0.29682		1.38221	0.0201		1.61739	0.13526		1.40708	0.01812		1.61401	0.11241		1.67778	1.37451		1.85554	0.46588		1.9883	0.87799		1.65449	0.18409		1.93477	3.82989		1.65408	0.18539		1.96792	5.48023		1.33694	0.00755
1.65094	0.74373		1.65102	2.9947		1.5923	0.24827		1.41172	0.04053		1.53155	0.26333		1.3826	0.02033		1.61858	0.13692		1.4084	0.01834		1.61511	0.11274		1.67847	1.38735		1.85649	0.46818		1.98944	0.87879		1.65529	0.18596		1.93562	3.84147		1.65506	0.18905		1.96925	5.49009		1.33791	0.00765
1.65193	0.75683		1.65201	2.98039		1.59312	0.2564		1.41236	0.04153		1.53258	0.23526		1.38398	0.02062		1.61942	0.13885		1.40905	0.01854		1.61622	0.11306		1.67951	1.40061		1.85759	0.47049		1.99075	0.87993		1.65663	0.18796		1.93679	3.85337		1.65658	0.19284		1.96894	5.48944		1.33892	0.00775
1.6529	0.77099		1.65301	2.96412		1.5943	0.26464		1.41343	0.04254		1.53353	0.21199		1.38512	0.02087		1.62001	0.14065		1.41003	0.01874		1.61739	0.11343		1.68076	1.41418		1.85818	0.47297		1.99134	0.88053		1.65759	0.1903		1.93792	3.86485		1.65714	0.19636		1.9691	5.49787		1.33989	0.00784
1.65398	0.78543		1.65407	2.94857		1.5954	0.27331		1.41438	0.04361		1.5346	0.19286		1.38618	0.02113		1.62148	0.14258		1.41137	0.01894		1.61825	0.11409		1.68172	1.42746		1.85904	0.47529		1.9927	0.88156		1.65782	0.19277		1.93918	3.8766		1.65845	0.20072		1.96877	5.4594		1.34095	0.00795
1.65495	0.79941		1.65499	2.93234		1.59647	0.28231		1.41506	0.04473		1.53543	0.17676		1.3871	0.02142		1.62261	0.14477		1.4123	0.01914		1.61933	0.11461		1.68257	1.44093		1.86034	0.47772		1.99317	0.88235		1.65891	0.1955		1.93971	3.88841		1.65921	0.20436		1.96733	5.41335		1.34195	0.00806
1.65589	0.81396		1.65604	2.91679		1.59755	0.29145		1.41678	0.046		1.53669	0.16323		1.3878	0.02166		1.62365	0.1469		1.41307	0.01938		1.62016	0.11541		1.68353	1.4547		1.86117	0.48005		1.99467	0.88313		1.66057	0.19823		1.94107	3.90017		1.66009	0.20914		1.96668	5.36995		1.34299	0.00816
1.65692	0.82756		1.65703	2.90106		1.59802	0.30091		1.41733	0.04731		1.53753	0.15234		1.38909	0.02194		1.62431	0.14904		1.41412	0.01957		1.62128	0.11627		1.68449	1.46854		1.86227	0.48245		1.99529	0.88409		1.6612	0.20123		1.94188	3.91184		1.66129	0.2134		1.96572	5.32869		1.34397	0.00827
1.65796	0.84183		1.65803	2.88569		1.59907	0.31063		1.41839	0.04876		1.53867	0.14265		1.39002	0.02219		1.62534	0.15146		1.4152	0.01979		1.62214	0.11701		1.68556	1.48267		1.86359	0.48487		1.99639	0.88465		1.66253	0.20437		1.94337	3.9232		1.66262	0.2176		1.96458	5.28828		1.34495	0.00837
1.65891	0.85651		1.65903	2.87061		1.60028	0.32072		1.41923	0.05041		1.53966	0.13461		1.39083	0.02247		1.62662	0.15363		1.41605	0.01998		1.62323	0.11821		1.68667	1.49679		1.86467	0.48716		1.99756	0.88548		1.66356	0.20758		1.94445	3.93514		1.66346	0.22239		1.96385	5.24877		1.34586	0.00847
1.6599	0.87056		1.66007	2.85562		1.60102	0.33121		1.42011	0.05218		1.54075	0.12791		1.39181	0.02274		1.62727	0.15628		1.41723	0.02022		1.62416	0.11899		1.68772	1.51109		1.86513	0.48964		1.99835	0.88621		1.66413	0.21113		1.94534	3.94683		1.66428	0.22729		1.96261	5.21125		1.3469	0.00857
1.66094	0.88547		1.66108	2.84152		1.60226	0.34166		1.42153	0.05417		1.54153	0.12208		1.39258	0.02297		1.62814	0.15886		1.41801	0.02042		1.62537	0.1201		1.68869	1.52559		1.86651	0.49189		1.99936	0.88695		1.66546	0.2146		1.94591	3.95862		1.66531	0.23195		1.96151	5.17327		1.34791	0.00868
1.66189	0.90006		1.66209	2.82757		1.60339	0.35268		1.42238	0.05649		1.54256	0.11736		1.39407	0.02328		1.62944	0.16148		1.41895	0.02064		1.62613	0.12158		1.68966	1.54007		1.8671	0.49425		2.00051	0.88774		1.66605	0.21829		1.94707	3.97051		1.66614	0.23749		1.96054	5.13736		1.34883	0.00878
1.66292	0.91438		1.66304	2.81325		1.60433	0.36379		1.42323	0.05917		1.54349	0.1131		1.39494	0.02354		1.63095	0.16436		1.42036	0.02086		1.62734	0.12267		1.69075	1.555		1.86852	0.49673		2.00137	0.88839		1.6676	0.22228		1.94864	3.98245		1.66735	0.24189		1.9594	5.1019		1.34991	0.0089
1.66393	0.92959		1.66403	2.80063		1.6052	0.3751		1.42415	0.06234		1.54462	0.10942		1.39615	0.0238		1.6315	0.16718		1.42104	0.02105		1.62849	0.12412		1.69168	1.56979		1.86929	0.49885		2.00237	0.88914		1.66815	0.22611		1.94894	3.99403		1.66834	0.24819		1.95875	5.06703		1.35084	0.009
1.66491	0.9442		1.66507	2.78762		1.60595	0.38682		1.42543	0.06627		1.54562	0.10616		1.39695	0.0241		1.63287	0.1703		1.42208	0.02127		1.62912	0.12573		1.69258	1.58472		1.87042	0.50124		2.0033	0.88974		1.66966	0.23021		1.94948	4.00549		1.66931	0.2529		1.95729	5.0329		1.35188	0.00911
1.66597	0.95891		1.66603	2.77585		1.60715	0.39869		1.42626	0.07131		1.54641	0.10353		1.39791	0.02437		1.63385	0.17324		1.42313	0.02146		1.63025	0.127		1.69376	1.60005		1.87134	0.50363		2.00435	0.89049		1.6698	0.23438		1.95103	4.01764		1.67036	0.25931		1.95695	4.99857		1.35302	0.00922
1.66689	0.97452		1.66705	2.76366		1.60809	0.4109		1.42753	0.07806		1.54739	0.10122		1.39869	0.0247		1.6345	0.17656		1.42437	0.02171		1.63121	0.12878		1.69466	1.61528		1.87217	0.50589		2.00541	0.89115		1.67136	0.23871		1.95197	4.02893		1.67121	0.2647		1.95555	4.96481		1.35387	0.00933
1.66792	0.9893		1.66805	2.75203		1.6092	0.42356		1.4283	0.08729		1.54873	0.09915		1.39991	0.02497		1.63553	0.17995		1.42516	0.02192		1.63214	0.13047		1.69574	1.63061		1.87345	0.50823		2.00636	0.89166		1.67271	0.24319		1.95281	4.04121		1.67249	0.2712		1.95446	4.93201		1.35504	0.00943
1.66891	1.0045		1.66904	2.74113		1.60994	0.43631		1.42911	0.10004		1.54968	0.09455		1.40089	0.02528		1.63629	0.18328		1.42609	0.02215		1.63349	0.13215		1.69646	1.6464		1.87438	0.5106		2.00744	0.89242		1.67312	0.24783		1.95407	4.05299		1.67323	0.2772		1.95348	4.89937		1.35586	0.00952
1.66993	1.0205		1.67006	2.73067		1.61111	0.44902		1.43054	0.11739		1.55078	0.09617		1.40167	0.02556		1.63755	0.18694		1.42728	0.02237		1.63416	0.13406		1.69753	1.66179		1.87528	0.51291		2.00861	0.89293		1.67404	0.25259		1.955	4.06449		1.67413	0.28304		1.95283	4.86744		1.35694	0.00963
1.67096	1.03551		1.67106	2.72197		1.61233	0.46233		1.43129	0.13965		1.55175	0.09481		1.40315	0.02589		1.63867	0.19075		1.42801	0.02258		1.63519	0.13593		1.69879	1.67777		1.87626	0.51523		2.00904	0.89349		1.67594	0.2574		1.95603	4.07629		1.67528	0.29028		1.95162	4.836		1.35807	0.00973
1.67193	1.05116		1.67206	2.71229		1.61328	0.47572		1.43201	0.16643		1.55278	0.09354		1.40403	0.02621		1.63944	0.19468		1.42894	0.02281		1.63628	0.13805		1.69975	1.69395		1.87723	0.51762		2.01038	0.89404		1.67649	0.26234		1.95676	4.08804		1.67644	0.29616		1.95039	4.80521		1.35908	0.00984
1.67292	1.06722		1.67305	2.70362		1.61458	0.48934		1.43339	0.20055		1.55411	0.09289		1.40511	0.02652		1.64072	0.19871		1.42995	0.02303		1.63734	0.14025		1.70086	1.71005		1.87817	0.51984		2.0116	0.89451		1.67769	0.26744		1.95806	4.09994		1.67725	0.30399		1.9498	4.77422		1.35998	0.00994
1.67395	1.08253		1.67404	2.69574		1.61574	0.50317		1.43442	0.24175		1.55499	0.09208		1.40569	0.02684		1.64168	0.20301		1.43096	0.02327		1.63827	0.14232		1.7016	1.72689		1.87931	0.52216		2.01241	0.89515		1.6789	0.27261		1.95878	4.11167		1.67831	0.31026		1.94848	4.74466		1.36088	0.01005
1.67489	1.09862		1.67503	2.68921		1.61625	0.51739		1.43574	0.27551		1.55604	0.09144		1.40668	0.02716		1.64275	0.20723		1.43193	0.02349		1.63932	0.14482		1.70262	1.74316		1.88026	0.52454		2.01348	0.89565		1.67978	0.27793		1.95999	4.12312		1.67931	0.31779		1.94738	4.71475		1.36191	0.01015
1.67595	1.11471		1.67601	2.68235		1.61723	0.53158		1.43685	0.3094		1.55673	0.09116		1.40791	0.02751		1.64369	0.21172		1.43326	0.0237		1.64039	0.14711		1.70352	1.75981		1.88154	0.52667		2.01507	0.89612		1.68029	0.28341		1.96139	4.13525		1.68036	0.32516		1.9465	4.68631		1.36291	0.01026
1.67691	1.13065		1.67707	2.6766		1.61798	0.54615		1.43785	0.34267		1.55759	0.09065		1.40873	0.02783		1.64423	0.21636		1.43419	0.02397		1.64126	0.14955		1.70433	1.77679		1.88197	0.52897		2.01565	0.89661		1.68128	0.28898		1.962	4.14708		1.68154	0.33228		1.94533	4.65805		1.36393	0.01036
1.67793	1.14725		1.67805	2.6713		1.6191	0.561		1.43865	0.37554		1.55897	0.09043		1.41001	0.02816		1.64568	0.2212		1.43515	0.02418		1.64223	0.15232		1.70532	1.79357		1.88309	0.53121		2.01656	0.89715		1.68237	0.29467		1.96299	4.15831		1.68256	0.34008		1.94438	4.62985		1.36503	0.01046
1.67896	1.16368		1.67904	2.66563		1.62017	0.57579		1.43956	0.40795		1.56016	0.09032		1.41099	0.02851		1.64617	0.22612		1.43596	0.02444		1.64317	0.15484		1.70642	1.81088		1.88433	0.53349		2.01725	0.89768		1.68335	0.30043		1.96406	4.17043		1.68325	0.34702		1.94356	4.60118		1.36595	0.01055
1.67991	1.18014		1.68006	2.66139		1.6212	0.59079		1.44051	0.43973		1.56096	0.09008		1.41182	0.02887		1.64735	0.23133		1.43708	0.02467		1.64422	0.15775		1.70758	1.82815		1.88521	0.53587		2.01839	0.89798		1.68444	0.30638		1.9649	4.18238		1.6842	0.35601		1.94259	4.57289		1.36709	0.01064
1.6809	1.19701		1.68106	2.65743		1.62221	0.60607		1.44164	0.47131		1.56172	0.09024		1.413	0.02925		1.64835	0.23692		1.43791	0.02491		1.6452	0.16069		1.70857	1.84558		1.88621	0.53806		2.01964	0.89857		1.68572	0.31242		1.96579	4.19377		1.68498	0.36418		1.94172	4.54564		1.36811	0.01074
1.68195	1.21321		1.68205	2.65447		1.62345	0.62141		1.44293	0.50259		1.56299	0.0903		1.41403	0.02963		1.64929	0.24235		1.43924	0.02514		1.64589	0.16358		1.70918	1.86332		1.88712	0.54034		2.02046	0.89896		1.68655	0.31848		1.96685	4.20585		1.68639	0.37347		1.94092	4.51798		1.36909	0.01084
1.68292	1.22975		1.68302	2.65133		1.62426	0.63704		1.44394	0.53384		1.56374	0.09039		1.41532	0.03002		1.65065	0.24806		1.44037	0.02537		1.64733	0.16681		1.71035	1.88096		1.88821	0.54265		2.0213	0.89925		1.68708	0.32477		1.96787	4.21791		1.68733	0.38086		1.93928	4.49149		1.37003	0.01093
1.68392	1.24666		1.68402	2.64888		1.62511	0.65273		1.44478	0.5649		1.56492	0.09067		1.41599	0.03041		1.65147	0.25414		1.44111	0.02564		1.64828	0.16862		1.71145	1.89877		1.88934	0.54485		2.02242	0.89981		1.68887	0.33104		1.96886	4.22827		1.68843	0.3904		1.9387	4.46533		1.37103	0.01103
1.68493	1.263		1.68507	2.64653		1.62608	0.66846		1.44571	0.59614		1.56582	0.09102		1.41698	0.03084		1.65259	0.2601		1.44213	0.02586		1.64959	0.17236		1.71251	1.91692		1.89031	0.54722		2.02382	0.8998		1.68912	0.33755		1.96844	4.23485		1.68951	0.3988		1.93797	4.43921		1.37205	0.01112
1.68592	1.28033		1.68605	2.64576		1.6269	0.68442		1.44669	0.62723		1.56685	0.09129		1.41791	0.03126		1.65332	0.26657		1.44336	0.02618		1.65065	0.17624		1.71336	1.93491		1.89138	0.54937		2.02445	0.90067		1.69038	0.34422		1.96871	4.21764		1.6902	0.40812		1.937	4.41381		1.37303	0.01121
1.68697	1.29722		1.68701	2.64509		1.62823	0.70043		1.44751	0.6584		1.56803	0.09168		1.41909	0.0317		1.65442	0.27319		1.44418	0.02642		1.65147	0.18005		1.71456	1.95347		1.89231	0.55164		2.02526	0.90063		1.6917	0.35083		1.96754	4.19465		1.69094	0.41729		1.93592	4.38824		1.3741	0.0113
1.68792	1.31402		1.68802	2.64436		1.62912	0.71667		1.44854	0.68954		1.56891	0.09209		1.41979	0.03212		1.65545	0.27999		1.44519	0.02669		1.65255	0.18364		1.71539	1.97979		1.89337	0.55393		2.02656	0.9009		1.69211	0.35764		1.96652	4.17285		1.69216	0.42711		1.93445	4.36295		1.37507	0.01138
1.68896	1.33116		1.68903	2.6449		1.63029	0.7331		1.44967	0.72078		1.57014	0.09274		1.42092	0.0326		1.65639	0.28702		1.44618	0.02692		1.65348	0.18766		1.71711	2.0028		1.89445	0.55607		2.02751	0.90181		1.69327	0.36458		1.96544	4.15124		1.6934	0.43614		1.93334	4.33742		1.37608	0.01147
1.68994	1.34841		1.69005	2.64515		1.6315	0.74945		1.45058	0.75223		1.57095	0.09328		1.42198	0.03307		1.658	0.29435		1.4474	0.02721		1.65466	0.19171		1.71798	2.02192		1.89556	0.55822		2.02838	0.90124		1.69411	0.37157		1.96483	4.13018		1.69454	0.44766		1.93249	4.31264		1.37704	0.01155
1.69096	1.3658		1.69104	2.64584		1.6321	0.76604		1.4516	0.78357		1.57181	0.09387		1.42275	0.03352		1.65862	0.30174		1.44818	0.02748		1.65548	0.19602		1.71866	2.041		1.89622	0.56044		2.0294	0.90235		1.69503	0.37867		1.96348	4.10957		1.69582	0.45606		1.9315	4.28812		1.37808	0.01164
1.69196	1.38345		1.69206	2.64678		1.63319	0.78283		1.45254	0.8151		1.5727	0.09452		1.4241	0.03401		1.65945	0.30949		1.44907	0.02774		1.65653	0.20051		1.7198	2.05999		1.8971	0.56267		2.0305	0.90228		1.69675	0.3859		1.96284	4.0889		1.69663	0.46763		1.93088	4.26401		1.37899	0.01172
1.69299	1.40077		1.69301	2.64844		1.63463	0.79938		1.45364	0.84668		1.57362	0.09521		1.42471	0.03447		1.66034	0.31736		1.4499	0.02805		1.65758	0.20488		1.72079	2.07953		1.89835	0.56483		2.03144	0.90238		1.69744	0.39312		1.96181	4.06858		1.6974	0.4769		1.92938	4.23983		1.37996	0.0118
1.69396	1.41817		1.69404	2.65054		1.63517	0.81631		1.45454	0.87836		1.57489	0.09595		1.42567	0.03505		1.66152	0.32554		1.45136	0.02832		1.65857	0.20969		1.72187	2.09906		1.89921	0.56706		2.03239	0.90334		1.69811	0.40057		1.96029	4.04847		1.69848	0.48853		1.92831	4.21609		1.38098	0.01188
1.69488	1.43576		1.69499	2.65288		1.63647	0.83314		1.45563	0.91003		1.5756	0.0967		1.42702	0.03555		1.66251	0.33391		1.45222	0.02863		1.65962	0.21465		1.72283	2.1185		1.90023	0.56926		2.03337	0.90269		1.69939	0.40807		1.95979	4.02808		1.69892	0.49786		1.92759	4.19267		1.38197	0.01196
1.6959	1.45328		1.696	2.65572		1.63726	0.8501		1.45664	0.9416		1.57688	0.09745		1.42776	0.0361		1.66366	0.34259		1.45318	0.02892		1.66063	0.21964		1.72382	2.13848		1.90123	0.57135		2.03452	0.90354		1.70085	0.41559		1.95845	4.0079		1.7	0.50987		1.92641	4.16947		1.38308	0.01203
1.6969	1.47068		1.69698	2.6579		1.6382	0.86734		1.4579	0.97333		1.57779	0.09852		1.42901	0.03664		1.66434	0.3515		1.45415	0.02922		1.66188	0.22498		1.72473	2.15801		1.90212	0.57359		2.03551	0.90334		1.70131	0.42332		1.95762	3.98827		1.7013	0.51956		1.92593	4.14562		1.38396	0.01211
1.69792	1.48826		1.69797	2.66176		1.63937	0.8844		1.45864	1.00468		1.57889	0.09935		1.43004	0.03721		1.66548	0.3607		1.45508	0.02954		1.66277	0.23028		1.72596	2.17841		1.90364	0.57565		2.0363	0.90355		1.70251	0.43111		1.95649	3.96794		1.70227	0.53188		1.92422	4.12316		1.38496	0.01218
1.69901	1.50614		1.69899	2.6651		1.64032	0.90157		1.45965	1.03594		1.58004	0.10032		1.43052	0.03779		1.66634	0.37019		1.45591	0.02983		1.66377	0.2358		1.72686	2.19844		1.90438	0.57792		2.03767	0.90408		1.7031	0.43892		1.95591	3.94885		1.70332	0.54278		1.92379	4.10012		1.38604	0.01225
1.69993	1.52491		1.69996	2.66924		1.64096	0.9189		1.46073	1.06727		1.58064	0.10139		1.43199	0.03841		1.66709	0.37994		1.45704	0.03016		1.66472	0.24174		1.72775	2.21852		1.90568	0.58007		2.03803	0.904		1.70451	0.4469		1.95447	3.92904		1.70391	0.55523		1.92256	4.07786		1.38702	0.01233
1.70091	1.54308		1.70101	2.67442		1.64262	0.93613		1.4615	1.09827		1.58194	0.1024		1.43275	0.03904		1.66881	0.38974		1.45792	0.03046		1.66579	0.2476		1.72886	2.23884		1.90651	0.58215		2.03941	0.9044		1.70513	0.45489		1.95333	3.90992		1.70502	0.56648		1.92153	4.05548		1.38807	0.0124
1.7019	1.56118		1.70203	2.67842		1.64319	0.95355		1.46246	1.12848		1.58259	0.10356		1.43418	0.03973		1.66904	0.39975		1.45927	0.03079		1.66666	0.25378		1.72981	2.2596		1.90758	0.5843		2.04049	0.90432		1.70627	0.46299		1.95309	3.89104		1.70645	0.57895		1.92053	4.03343		1.38893	0.01247
1.70293	1.57872		1.70298	2.6838		1.64412	0.97092		1.46399	1.15765		1.58407	0.10478		1.43493	0.04045		1.67072	0.41025		1.46019	0.03113		1.66776	0.26002		1.73079	2.28016		1.9081	0.58635		2.04153	0.90488		1.70738	0.47117		1.95176	3.87168		1.70749	0.59093		1.91963	4.01191		1.38989	0.01254
1.70395	1.59676		1.70402	2.6895		1.64485	0.98839		1.46437	1.18556		1.5848	0.1059		1.43572	0.04115		1.67124	0.42086		1.46113	0.03149		1.66873	0.26648		1.7316	2.30097		1.90924	0.5885		2.04243	0.90474		1.70841	0.47938		1.95037	3.85275		1.70813	0.60262		1.91857	3.99018		1.39089	0.0126
1.70492	1.61479		1.70504	2.69526		1.64599	1.00595		1.46584	1.21259		1.58608	0.10731		1.43713	0.04189		1.67239	0.43172		1.46205	0.03185		1.66953	0.27355		1.73267	2.32184		1.91058	0.5907		2.04367	0.90497		1.70978	0.48766		1.94985	3.83388		1.70935	0.61583		1.91761	3.96917		1.39204	0.01267
1.70591	1.63259		1.70604	2.70126		1.6473	1.02346		1.46674	1.23819		1.5869	0.1086		1.4382	0.04268		1.67344	0.44298		1.46298	0.03217		1.67075	0.28041		1.73378	2.34276		1.9111	0.59271		2.04423	0.90535		1.71013	0.49611		1.94838	3.81504		1.71018	0.62816		1.91667	3.94734		1.39297	0.01274
1.70692	1.65072		1.70706	2.70687		1.64826	1.04111		1.46794	1.26257		1.58776	0.10993		1.43881	0.04351		1.67467	0.45433		1.46411	0.03256		1.67172	0.28754		1.73474	2.3642		1.91235	0.59491		2.04549	0.905		1.71143	0.50461		1.94781	3.79618		1.71145	0.64074		1.91564	3.92707		1.39395	0.0128
1.70792	1.66967		1.70807	2.71343		1.6493	1.05875		1.46844	1.28563		1.58901	0.11146		1.44002	0.04441		1.67531	0.46608		1.46508	0.03292		1.67275	0.29507		1.73593	2.38536		1.91306	0.59701		2.04641	0.90562		1.71237	0.51334		1.94636	3.77769		1.7122	0.65421		1.91466	3.90612		1.39483	0.01288
1.70889	1.68993		1.70902	2.72014		1.65022	1.07637		1.46942	1.30714		1.58995	0.11281		1.44106	0.04534		1.67654	0.47789		1.46632	0.03332		1.67379	0.30256		1.73661	2.40667		1.91425	0.59906		2.04742	0.90543		1.71334	0.5221		1.94546	3.7592		1.71303	0.666		1.91356	3.88538		1.39586	0.01294
1.70994	1.70885		1.71006	2.72756		1.65133	1.09413		1.47074	1.32721		1.59096	0.11448		1.44179	0.04638		1.67748	0.48996		1.46692	0.03371		1.67466	0.31053		1.73772	2.42824		1.91512	0.60122		2.04848	0.90531		1.714	0.53087		1.9453	3.74088		1.71412	0.68038		1.91258	3.86489		1.39704	0.01301
1.71101	1.72732		1.71106	2.73399		1.6521	1.11182		1.4717	1.34594		1.59182	0.11608		1.4429	0.04746		1.67851	0.50226		1.46801	0.0341		1.67577	0.31851		1.73871	2.44947		1.91659	0.60323		2.04916	0.90601		1.71555	0.53992		1.94355	3.72248		1.71502	0.69302		1.91177	3.84472		1.3979	0.01308
1.71196	1.74602		1.71204	2.7413		1.65349	1.12944		1.47267	1.36322		1.59292	0.11765		1.44403	0.04867		1.67961	0.51488		1.4691	0.03451		1.67671	0.32679		1.73984	2.47154		1.91735	0.60536		2.05047	0.9054		1.71614	0.54908		1.94317	3.70454		1.71636	0.70662		1.91028	3.82442		1.39904	0.01315
1.71294	1.76438		1.71302	2.74911		1.65464	1.14723		1.47363	1.37904		1.5941	0.11947		1.44507	0.04996		1.68026	0.52789		1.47013	0.03494		1.67766	0.33559		1.74081	2.4929		1.91812	0.60736		2.05152	0.90591		1.71754	0.55839		1.94175	3.68618		1.71713	0.7204		1.90957	3.80395		1.39996	0.01321
1.71394	1.78282		1.71403	2.75702		1.65505	1.16503		1.47469	1.39369		1.59509	0.12129		1.44596	0.05142		1.68156	0.5408		1.47132	0.03538		1.67864	0.34437		1.7418	2.51484		1.91902	0.60938		2.05285	0.90605		1.71881	0.56789		1.94072	3.66831		1.71814	0.73392		1.90817	3.78386		1.40102	0.01329
1.71496	1.80165		1.71508	2.76485		1.6562	1.1826		1.47557	1.40727		1.59591	0.12314		1.44704	0.053		1.6824	0.55414		1.47198	0.03585		1.67971	0.35332		1.74295	2.53665		1.92016	0.61137		2.05328	0.90569		1.71948	0.57742		1.93947	3.65037		1.71913	0.74761		1.90772	3.76423		1.40185	0.01335
1.71589	1.82022		1.71606	2.77399		1.6569	1.20044		1.47663	1.41956		1.59696	0.12512		1.44807	0.05479		1.68365	0.56795		1.47316	0.03632		1.68074	0.36268		1.74402	2.55874		1.92128	0.61325		2.05443	0.90647		1.72049	0.58677		1.93885	3.63245		1.72022	0.76194		1.90634	3.74458		1.40289	0.01342
1.71694	1.83864		1.71704	2.78277		1.65818	1.21825		1.47766	1.43076		1.59765	0.12711		1.44912	0.05676		1.68417	0.5816		1.47436	0.03682		1.68146	0.37215		1.7448	2.58097		1.92216	0.61542		2.05565	0.90568		1.7216	0.59624		1.93817	3.61458		1.72105	0.7747		1.90565	3.72441		1.40392	0.01349
1.71795	1.8577		1.71806	2.79352		1.6595	1.23621		1.4788	1.44076		1.59884	0.12925		1.44985	0.05899		1.68556	0.59552		1.47508	0.03729		1.68286	0.38191		1.74574	2.6033		1.92339	0.61733		2.05645	0.90642		1.72287	0.60564		1.93611	3.59709		1.72223	0.79006		1.90452	3.70518		1.40496	0.01356
1.71897	1.87623		1.71902	2.80123		1.66031	1.25402		1.47961	1.44977		1.59988	0.1314		1.45078	0.06144		1.68641	0.6099		1.47621	0.03783		1.68388	0.39205		1.7471	2.62577		1.92413	0.61939		2.05775	0.90631		1.72362	0.61525		1.93517	3.5794		1.72349	0.80393		1.90372	3.68559		1.40591	0.01363
1.71994	1.89509		1.72009	2.81149		1.66096	1.27174		1.48075	1.45755		1.60088	0.13371		1.45211	0.06421		1.68743	0.62428		1.47722	0.03837		1.6846	0.40209		1.74798	2.64831		1.92495	0.62144		2.05864	0.90605		1.72401	0.62473		1.93476	3.56191		1.72414	0.81803		1.90225	3.66659		1.40695	0.0137
1.72094	1.91462		1.72105	2.82077		1.66227	1.28969		1.48181	1.46411		1.60175	0.13621		1.45293	0.06736		1.68872	0.63891		1.47794	0.03893		1.68544	0.41281		1.74906	2.67093		1.92664	0.6233		2.05956	0.90673		1.7253	0.63441		1.93356	3.54443		1.72526	0.83272		1.90155	3.64805		1.40789	0.01379
1.72195	1.93374		1.72203	2.82982		1.66335	1.30731		1.48294	1.46957		1.60276	0.13852		1.45383	0.07086		1.68896	0.65388		1.47911	0.03953		1.68651	0.4236		1.74999	2.69336		1.9273	0.62538		2.06057	0.90608		1.72653	0.64402		1.9328	3.52695		1.72624	0.84778		1.90047	3.62842		1.40895	0.01385
1.72291	1.95235		1.72305	2.83966		1.66403	1.32512		1.48383	1.47414		1.60387	0.1412		1.45497	0.07482		1.69068	0.66891		1.48022	0.04014		1.68773	0.43455		1.75079	2.71603		1.92843	0.62732		2.06148	0.90646		1.72739	0.6537		1.93162	3.50959		1.72709	0.86273		1.89959	3.6102		1.40992	0.01393
1.72396	1.97142		1.72404	2.84772		1.6652	1.34293		1.48438	1.47757		1.60485	0.14386		1.45596	0.07922		1.6913	0.6843		1.48119	0.0408		1.68865	0.44596		1.75188	2.73872		1.92928	0.62924		2.06203	0.90649		1.72839	0.66352		1.93102	3.49253		1.72836	0.87615		1.89863	3.59162		1.41094	0.01401
1.72493	1.99062		1.72502	2.85822		1.66594	1.36046		1.48564	1.47982		1.60592	0.14658		1.45729	0.08416		1.69231	0.69976		1.48233	0.0415		1.68979	0.45741		1.75286	2.76159		1.93027	0.63126		2.06373	0.90651		1.72995	0.67323		1.9297	3.47528		1.72931	0.89211		1.89741	3.57359		1.41191	0.01409
1.72591	2.01274		1.72603	2.87045		1.66728	1.37872		1.48653	1.4811		1.60692	0.14952		1.45817	0.08969		1.69312	0.7154		1.48322	0.04224		1.69059	0.46935		1.75384	2.78473		1.93161	0.63313		2.06418	0.90653		1.73072	0.6831		1.92866	3.45831		1.73021	0.90855		1.89692	3.55593		1.41284	0.01417
1.72695	2.03326		1.72705	2.87998		1.66783	1.39633		1.48784	1.48137		1.60818	0.15259		1.45881	0.09587		1.69412	0.7314		1.48407	0.04301		1.69165	0.48136		1.75482	2.80746		1.93213	0.63514		2.06525	0.90644		1.73115	0.69292		1.9276	3.44153		1.73111	0.92439		1.89577	3.53739		1.41386	0.01427
1.72807	2.0544		1.72804	2.88988		1.66913	1.41391		1.48911	1.4803		1.60871	0.15565		1.45998	0.10274		1.69551	0.74737		1.48524	0.04386		1.69241	0.49358		1.75571	2.83023		1.93313	0.63686		2.06684	0.90702		1.73232	0.70274		1.92679	3.42441		1.73238	0.93773		1.89447	3.51915		1.4149	0.01435
1.72911	2.07438		1.72907	2.90011		1.66987	1.43169		1.48969	1.47817		1.60964	0.15899		1.46094	0.11055		1.6963	0.76375		1.48618	0.04471		1.6937	0.50632		1.75684	2.85316		1.93441	0.63876		2.0675	0.90609		1.73381	0.71271		1.92576	3.40756		1.73358	0.95503		1.89356	3.50048		1.41591	0.01444
1.73013	2.0941		1.73001	2.91093		1.67118	1.44935		1.49046	1.47487		1.61071	0.16242		1.46184	0.11929		1.69718	0.7801		1.48699	0.04566		1.69472	0.51913		1.75773	2.87619		1.93501	0.64074		2.0686	0.90721		1.7339	0.72261		1.92509	3.39046		1.73437	0.9686		1.89225	3.48263		1.41701	0.01454
1.73124	2.11324		1.73105	2.92187		1.67213	1.467		1.49198	1.47078		1.61192	0.16593		1.46311	0.1292		1.69844	0.79663		1.48808	0.0467		1.69577	0.53211		1.75882	2.89929		1.93606	0.64255		2.0694	0.90645		1.73564	0.73254		1.92346	3.37384		1.7353	0.98516		1.89168	3.4649		1.41789	0.01463
1.73218	2.13316		1.73206	2.93435		1.67294	1.48472		1.49306	1.4654		1.61296	0.16973		1.46413	0.14052		1.69914	0.81365		1.48927	0.04782		1.69649	0.54551		1.75995	2.92237		1.93743	0.64446		2.06865	0.90873		1.73647	0.74257		1.92234	3.35757		1.73648	1.0006		1.89034	3.44671		1.41893	0.01472
1.73317	2.15353		1.73307	2.94609		1.6743	1.50222		1.49372	1.45863		1.6141	0.17354		1.46538	0.15352		1.70044	0.83065		1.4903	0.04905		1.69777	0.55894		1.76097	2.94583		1.93833	0.64632		2.06957	0.90327		1.73749	0.75258		1.92178	3.34067		1.73724	1.01679		1.88944	3.42929		1.41993	0.01482
1.73422	2.17277		1.73403	2.95751		1.67508	1.52001		1.49507	1.45056		1.61521	0.17891		1.46546	0.16857		1.70157	0.84794		1.49107	0.05036		1.69847	0.57276		1.76176	2.96898		1.93923	0.64817		2.06856	0.89847		1.73867	0.76267		1.92063	3.32386		1.73816	1.03238		1.8888	3.41149		1.42106	0.01493
1.73522	2.19229		1.73501	2.96927		1.67643	1.53762		1.49554	1.44243		1.61618	0.18307		1.46711	0.18868		1.70249	0.86538		1.49208	0.05184		1.69963	0.58684		1.76288	2.9921		1.94043	0.65005		2.06731	0.89253		1.73927	0.77278		1.91946	3.3079		1.73919	1.04756		1.88729	3.39396		1.42198	0.01504
1.7362	2.21134		1.73604	2.98158		1.67737	1.55514		1.49665	1.4323		1.61742	0.18756		1.46855	0.21593		1.70366	0.88282		1.49331	0.05345		1.70056	0.60116		1.76389	3.01587		1.94134	0.65189		2.06616	0.88853		1.74029	0.78282		1.91881	3.2919		1.74043	1.06547		1.88636	3.37667		1.42289	0.01515
1.73717	2.23051		1.73703	2.99429		1.67824	1.57276		1.49818	1.42089		1.61842	0.19216		1.46927	0.2424		1.70459	0.90042		1.49399	0.05524		1.70142	0.61605		1.76494	3.03929		1.94219	0.65371		2.06557	0.88337		1.74108	0.79309		1.91773	3.27537		1.74119	1.08118		1.88539	3.35968		1.42392	0.01527
1.73817	2.25011		1.73801	3.00683		1.67906	1.59022		1.49873	1.40909		1.61939	0.19699		1.47084	0.27388		1.70535	0.91839		1.49517	0.05724		1.70264	0.63075		1.76606	3.06277		1.94336	0.65544		2.0643	0.87861		1.74218	0.80323		1.91646	3.25929		1.74194	1.09948		1.8843	3.34258		1.42486	0.01539
1.73918	2.2692		1.73905	3.01919		1.68026	1.60765		1.49949	1.39597		1.62036	0.20185		1.4714	0.31095		1.70661	0.93638		1.49634	0.05946		1.70363	0.64575		1.76697	3.08646		1.94445	0.65732		2.06333	0.87447		1.7433	0.81356		1.91581	3.24336		1.74321	1.11089		1.88375	3.32592		1.42604	0.01552
1.74017	2.28859		1.74003	3.03077		1.68091	1.62514		1.50087	1.38169		1.62124	0.20696		1.47226	0.35398		1.70753	0.95462		1.4972	0.06197		1.70451	0.66109		1.76791	3.11009		1.94535	0.65903		2.06225	0.86906		1.74411	0.82387		1.91474	3.22708		1.74402	1.1315		1.88273	3.30857		1.42694	0.01566
1.74117	2.30765		1.74101	3.04203		1.68222	1.64256		1.50186	1.36636		1.62215	0.21222		1.47338	0.40313		1.70861	0.97289		1.4984	0.06481		1.70534	0.67645		1.76885	3.13363		1.94655	0.66063		2.06152	0.86511		1.74528	0.8342		1.91391	3.21113		1.74531	1.14582		1.88166	3.29216		1.42783	0.01579
1.74222	2.3272		1.74205	3.05491		1.6835	1.65999		1.50282	1.35003		1.62358	0.21762		1.47446	0.45776		1.70984	0.99149		1.49914	0.06801		1.70653	0.69233		1.76998	3.15742		1.94743	0.66253		2.06026	0.86024		1.74639	0.84467		1.91254	3.19529		1.74628	1.16539		1.88114	3.27519		1.42904	0.01593
1.74319	2.34662		1.74305	3.06757		1.68426	1.67734		1.50368	1.33341		1.62425	0.22349		1.47531	0.51714		1.71073	1.01013		1.50008	0.07166		1.70736	0.70841		1.77095	3.18097		1.94824	0.66412		2.05923	0.85551		1.74678	0.85502		1.91201	3.17927		1.74728	1.18129		1.87949	3.2589		1.42999	0.01606
1.7442	2.36615		1.74403	3.08067		1.68512	1.69466		1.5049	1.31548		1.62533	0.22917		1.47644	0.5801		1.71128	1.0289		1.50143	0.07589		1.70833	0.72439		1.77163	3.20474		1.94949	0.66597		2.05836	0.85113		1.74907	0.86549		1.91015	3.16373		1.74815	1.19777		1.87898	3.24246		1.43103	0.0162
1.74513	2.3858		1.74506	3.09348		1.68631	1.71207		1.50557	1.2971		1.62636	0.23544		1.47711	0.64584		1.71219	1.04797		1.50212	0.08075		1.70943	0.74101		1.77285	3.22823		1.95018	0.66769		2.05741	0.84633		1.74952	0.87614		1.90976	3.14846		1.74923	1.21217		1.87782	3.22574		1.43197	0.01636
1.74622	2.40545		1.74603	3.10576		1.68723	1.72936		1.50648	1.27788		1.62735	0.24163		1.47829	0.7129		1.71352	1.06714		1.50326	0.08646		1.71043	0.75752		1.77373	3.25213		1.95124	0.6693		2.05639	0.8421		1.75045	0.88671		1.90834	3.13278		1.75032	1.23206		1.87685	3.20944		1.4329	0.01652
1.74718	2.42522		1.74706	3.11807		1.68797	1.74672		1.50756	1.25821		1.62869	0.24816		1.47947	0.78019		1.71459	1.08618		1.50418	0.09318		1.71162	0.77441		1.77479	3.27572		1.95231	0.67111		2.05514	0.83727		1.75122	0.89736		1.90729	3.11756		1.75119	1.24668		1.876	3.19303		1.43413	0.01669
1.7482	2.44476		1.74804	3.13085		1.68939	1.76421		1.50888	1.23821		1.62913	0.25484		1.48014	0.84725		1.71516	1.10583		1.50534	0.10127		1.71228	0.79156		1.77593	3.29905		1.95322	0.67268		2.05423	0.83319		1.75232	0.90807		1.90649	3.10209		1.75236	1.26567		1.87455	3.17662		1.43507	0.01732
1.74919	2.46433		1.74904	3.1444		1.69023	1.78136		1.50965	1.21814		1.63042	0.2619		1.48145	0.91304		1.71623	1.12524		1.50623	0.11117		1.71335	0.80872		1.77688	3.32342		1.95438	0.67444		2.05308	0.82812		1.75329	0.91875		1.90589	3.08666		1.75354	1.28159		1.87328	3.16085		1.43618	0.01692
1.75016	2.48544		1.75	3.15895		1.69109	1.79873		1.51071	1.19793		1.63118	0.26912		1.48261	0.9772		1.71747	1.14495		1.50717	0.12343		1.71445	0.82626		1.77775	3.34651		1.95544	0.67605		2.05224	0.82392		1.75421	0.92954		1.90492	3.0714		1.75423	1.30049		1.87263	3.14512		1.43727	0.01711
1.75114	2.5051		1.75108	3.17264		1.69221	1.81599		1.51231	1.17789		1.6324	0.27652		1.48316	1.03942		1.71862	1.1649		1.50852	0.13885		1.7155	0.84404		1.77882	3.37033		1.95645	0.67767		2.05099	0.81963		1.75548	0.94039		1.9038	3.05611		1.75526	1.31801		1.87146	3.12845		1.43818	0.01729
1.75221	2.5248		1.75208	3.18687		1.69312	1.83328		1.51277	1.15813		1.63316	0.2842		1.48443	1.09952		1.71939	1.1849		1.50967	0.15841		1.71649	0.86172		1.78012	3.39458		1.95745	0.67934		2.0505	0.81453		1.75642	0.95118		1.90251	3.04103		1.75651	1.33474		1.87026	3.11332		1.43925	0.01749
1.75315	2.54555		1.75304	3.20062		1.69399	1.85055		1.51394	1.13937		1.63437	0.29204		1.48475	1.15722		1.72055	1.20489		1.51059	0.18915		1.71749	0.87997		1.78078	3.41849		1.95846	0.68085		2.0491	0.81094		1.75741	0.96214		1.9018	3.026		1.7576	1.35252		1.86941	3.09778		1.44037	0.01768
1.75423	2.56547		1.75399	3.21345		1.69492	1.86786		1.51484	1.1213		1.6353	0.30021		1.48631	1.21254		1.72154	1.22507		1.51128	0.2293		1.71827	0.89817		1.78199	3.4424		1.95949	0.68242		2.04815	0.80593		1.75881	0.97313		1.90055	3.01074		1.75829	1.37142		1.8681	3.08288		1.44124	0.01788
1.75516	2.58506		1.75503	3.22674		1.69622	1.8852		1.51566	1.1046		1.63643	0.30845		1.48733	1.26526		1.72226	1.24544		1.51271	0.27281		1.71946	0.91676		1.78282	3.46653		1.96042	0.68392		2.04703	0.80194		1.75885	0.98418		1.89897	2.99566		1.75957	1.38994		1.86749	3.06713		1.44224	0.01809
1.75616	2.60481		1.75606	3.24061		1.69725	1.90233		1.51642	1.08956		1.6373	0.3171		1.488	1.31557		1.7232	1.26595		1.51399	0.3256		1.72043	0.93563		1.78383	3.49055		1.96136	0.68556		2.04626	0.79753		1.76106	0.99534		1.8993	2.98074		1.76016	1.40767		1.86677	3.05101		1.44325	0.01831
1.75718	2.6245		1.75704	3.25485		1.69833	1.91966		1.51714	1.07604		1.6385	0.32588		1.4897	1.36325		1.72439	1.28653		1.51468	0.38823		1.72144	0.95442		1.78493	3.51472		1.96228	0.68706		2.04527	0.79311		1.76081	1.00647		1.89809	2.96614		1.76133	1.42581		1.86552	3.03463		1.44425	0.01854
1.75817	2.64453		1.75809	3.26802		1.69926	1.93727		1.51855	1.06449		1.6391	0.33482		1.49032	1.40838		1.72563	1.30729		1.51542	0.45964		1.72251	0.97366		1.78575	3.53852		1.96326	0.68858		2.04409	0.78883		1.76278	1.01764		1.89706	2.95117		1.76234	1.44434		1.86458	3.02037		1.44506	0.01878
1.75921	2.66459		1.75908	3.28257		1.70045	1.95434		1.51959	1.05491		1.64025	0.3444		1.49125	1.45112		1.72649	1.32812		1.51664	0.5384		1.72325	0.99286		1.78683	3.56229		1.96435	0.69019		2.04348	0.78453		1.76332	1.02896		1.89605	2.93616		1.76343	1.46283		1.86374	3.00473		1.44635	0.01904
1.7602	2.68459		1.76007	3.29669		1.70146	1.97257		1.52066	1.04722		1.64158	0.35371		1.49221	1.49134		1.72763	1.34899		1.51747	0.62238		1.7245	1.01211		1.78784	3.58628		1.96533	0.69164		2.04228	0.78035		1.76451	1.04019		1.89418	2.92176		1.76434	1.48141		1.8625	2.98941		1.44726	0.01928
1.76118	2.70469		1.76105	3.31159		1.70271	1.98789		1.52203	1.0414		1.64211	0.36359		1.49334	1.52907		1.72879	1.3703		1.51812	0.70952		1.72531	1.03201		1.78861	3.61041		1.96631	0.69319		2.04152	0.77594		1.76549	1.0516		1.89367	2.9071		1.76535	1.49768		1.86166	2.97402		1.44827	0.01954
1.76221	2.72447		1.76206	3.32537		1.70385	2.00538		1.52255	1.03739		1.64337	0.37352		1.49431	1.56442		1.72961	1.39143		1.51935	0.79772		1.72648	1.05154		1.78986	3.63407		1.96742	0.69468		2.0403	0.77178		1.76653	1.06297		1.89239	2.89232		1.7665	1.51733		1.86073	2.95955		1.44925	0.01981
1.76321	2.74449		1.76305	3.33946		1.70441	2.02269		1.5237	1.03492		1.64429	0.38372		1.4954	1.59712		1.73045	1.41273		1.52061	0.88558		1.72736	1.07137		1.79091	3.65806		1.96796	0.69607		2.03886	0.76767		1.76688	1.07457		1.89146	2.87799		1.76713	1.53482		1.85946	2.94493		1.45025	0.02008
1.7642	2.76451		1.76407	3.35268		1.70556	2.0404		1.52472	1.03388		1.64524	0.39403		1.49618	1.62743		1.73153	1.43423		1.52171	0.97198		1.72847	1.09162		1.79184	3.68188		1.96943	0.69757		2.03791	0.76322		1.76894	1.08599		1.89091	2.86307		1.76842	1.55594		1.85856	2.92985		1.45131	0.02031
1.76518	2.78321		1.7651	3.36752		1.70651	2.05797		1.52602	1.03403		1.64649	0.40506		1.49717	1.65504		1.73275	1.45555		1.52215	1.05638		1.72952	1.11172		1.79294	3.70614		1.97016	0.699		2.03727	0.75945		1.76904	1.09752		1.88978	2.84844		1.76929	1.57158		1.858	2.91575		1.45225	0.0206
1.76622	2.79489		1.76605	3.38179		1.70765	2.07489		1.5269	1.03505		1.64728	0.4157		1.49817	1.68002		1.73344	1.4773		1.52334	1.13821		1.7303	1.13223		1.79385	3.73018		1.97117	0.7003		2.03643	0.75506		1.77057	1.10905		1.88843	2.83411		1.77046	1.59443		1.85661	2.90098		1.45342	0.02088
1.76723	2.82052		1.76705	3.39704		1.70844	2.09274		1.52771	1.03721		1.64854	0.42693		1.49949	1.70244		1.73426	1.49912		1.52476	1.21711		1.7312	1.153		1.7949	3.75424		1.97226	0.70166		2.03533	0.75103		1.77151	1.12062		1.88808	2.81972		1.77141	1.60774		1.85543	2.88618		1.45434	0.02118
1.76819	2.84121		1.76807	3.41174		1.70913	2.1101		1.52832	1.04007		1.64923	0.43817		1.5004	1.72212		1.73568	1.52095		1.52572	1.29315		1.73236	1.17368		1.79571	3.77815		1.97338	0.70312		2.03473	0.74713		1.7727	1.13219		1.88661	2.80561		1.77225	1.62972		1.85452	2.87133		1.45527	0.02147
1.76918	2.86184		1.76908	3.42609		1.71032	2.12753		1.52941	1.04359		1.65026	0.44974		1.50138	1.73914		1.73618	1.54309		1.52647	1.36616		1.73331	1.19479		1.79706	3.8022		1.97433	0.70444		2.03361	0.74293		1.77357	1.14395		1.88582	2.79135		1.77324	1.64646		1.85352	2.85663		1.45627	0.02177
1.7702	2.88234		1.77012	3.44175		1.71167	2.14488		1.53054	1.04735		1.6511	0.46153		1.50249	1.75324		1.73724	1.56513		1.52745	1.43595		1.73439	1.21576		1.79775	3.82601		1.97535	0.70579		2.03215	0.73886		1.77413	1.15553		1.88513	2.77709		1.77413	1.66833		1.8524	2.84201		1.45726	0.02208
1.77119	2.90354		1.77106	3.45572		1.7128	2.16231		1.53185	1.05153		1.65227	0.47336		1.50349	1.76461		1.73844	1.58728		1.52852	1.50304		1.7355	1.23706		1.79877	3.85029		1.97655	0.70719		2.03157	0.73497		1.77525	1.16729		1.88386	2.76278		1.7753	1.68492		1.85162	2.82882		1.45827	0.02239
1.77224	2.92478		1.77204	3.47106		1.71385	2.17993		1.53281	1.05628		1.65324	0.48556		1.50434	1.77302		1.73944	1.61154		1.52928	1.56678		1.73642	1.25854		1.79975	3.87417		1.97733	0.70844		2.03028	0.73093		1.77643	1.17902		1.88254	2.74892		1.77616	1.70578		1.85071	2.81398		1.45925	0.0227
1.77318	2.94495		1.7731	3.48631		1.71455	2.19756		1.53371	1.06115		1.65416	0.4979		1.50545	1.77845		1.74067	1.63289		1.53074	1.62771		1.73738	1.28002		1.80104	3.89817		1.97816	0.7098		2.02948	0.72693		1.77727	1.19076		1.88198	2.73486		1.77747	1.7284		1.84951	2.79949		1.46026	0.02301
1.77417	2.96602		1.77407	3.50187		1.71539	2.21481		1.5345	1.06633		1.65529	0.5104		1.50617	1.78091		1.74131	1.65526		1.53125	1.68541		1.73838	1.30186		1.80177	3.92214		1.97927	0.71107		2.02829	0.723		1.77826	1.20251		1.88046	2.72084		1.77845	1.74812		1.84829	2.78553		1.46134	0.02332
1.77517	2.98343		1.77504	3.51612		1.71657	2.2329		1.53564	1.07156		1.65598	0.52324		1.5072	1.78037		1.74272	1.67789		1.53256	1.74002		1.73943	1.32362		1.80273	3.94634		1.98037	0.71236		2.02751	0.71911		1.78001	1.21439		1.8793	2.70704		1.7792	1.7652		1.84767	2.77151		1.4623	0.02362
1.77619	3.00651		1.77598	3.53038		1.71734	2.25036		1.53674	1.07708		1.65716	0.53613		1.50818	1.77652		1.74358	1.70051		1.5334	1.79158		1.74012	1.34551		1.804	3.9707		1.98125	0.71358		2.02637	0.71515		1.78011	1.22611		1.87839	2.69301		1.78038	1.78277		1.84658	2.75785		1.46332	0.02394
1.77716	3.02751		1.77704	3.5458		1.71853	2.26829		1.53753	1.08284		1.65805	0.54925		1.50923	1.76948		1.74426	1.72354		1.53408	1.84005		1.74149	1.36781		1.8049	3.99466		1.98207	0.71478		2.02508	0.71133		1.78177	1.23799		1.8775	2.67897		1.78146	1.80138		1.8456	2.74357		1.46435	0.02426
1.77816	3.04788		1.77801	3.55973		1.71984	2.28601		1.53852	1.08844		1.65904	0.56271		1.51033	1.75914		1.74528	1.74633		1.53581	1.88521		1.74246	1.38983		1.80574	4.01888		1.98336	0.71605		2.02431	0.70753		1.7824	1.24986		1.87662	2.66499		1.78248	1.82032		1.84469	2.73016		1.46529	0.02461
1.77921	3.06885		1.77901	3.5752		1.72049	2.30328		1.5398	1.09427		1.6604	0.57617		1.51125	1.7453		1.74673	1.76938		1.53644	1.92708		1.74344	1.41217		1.8066	4.04247		1.98433	0.71709		2.02307	0.70363		1.78341	1.26168		1.8757	2.65163		1.78321	1.84055		1.84367	2.71567		1.46635	0.02493
1.78016	3.08799		1.78007	3.59122		1.72115	2.32144		1.54044	1.10022		1.66133	0.58984		1.51233	1.72803		1.74747	1.79248		1.53764	1.9731		1.74452	1.43472		1.80775	4.06655		1.98517	0.71827		2.02239	0.69988		1.78442	1.27371		1.87482	2.63779		1.78422	1.85914		1.84277	2.70145		1.46733	0.02526
1.78123	3.10939		1.78103	3.60646		1.72277	2.33884		1.54193	1.10594		1.66218	0.60364		1.51316	1.70688		1.74848	1.8156		1.53916	2.00489		1.74528	1.45716		1.80881	4.09052		1.98633	0.71945		2.02121	0.69618		1.78567	1.28567		1.87361	2.62418		1.78527	1.88171		1.84166	2.68769		1.46831	0.02559
1.78215	3.12976		1.78205	3.62225		1.72374	2.35668		1.54262	1.1121		1.66322	0.61772		1.5143	1.68196		1.7494	1.83886		1.53997	2.03418		1.74653	1.47996		1.8098	4.11479		1.98725	0.72051		2.02012	0.69229		1.7864	1.29766		1.87223	2.61054		1.78625	1.89818		1.8405	2.67356		1.46935	0.02593
1.78315	3.14946		1.78306	3.6375		1.72445	2.37273		1.54355	1.11803		1.66413	0.6319		1.51551	1.65304		1.75059	1.86216		1.54095	2.05923		1.74737	1.50281		1.81104	4.13886		1.98838	0.72174		2.01926	0.6887		1.78767	1.30966		1.87191	2.59673		1.78722	1.92278		1.83946	2.6598		1.47037	0.02626
1.78417	3.16998		1.78409	3.65213		1.72575	2.3908		1.54482	1.12394		1.66482	0.64552		1.51634	1.61993		1.75152	1.88554		1.5421	2.08003		1.74852	1.52576		1.81185	4.16287		1.98923	0.72279		2.01829	0.68493		1.78872	1.32162		1.87095	2.5832		1.78828	1.93548		1.83854	2.6462		1.47137	0.0266
1.78533	3.19158		1.78511	3.66719		1.72635	2.40909		1.54579	1.13016		1.66623	0.65963		1.51736	1.58248		1.75233	1.90912		1.54274	2.0958		1.74953	1.54889		1.8127	4.18705		1.99036	0.72392		2.01682	0.68119		1.78928	1.33377		1.86968	2.57024		1.78929	1.96102		1.83753	2.63174		1.47232	0.02693
1.78625	3.21477		1.78606	3.68391		1.72742	2.42705		1.54687	1.13597		1.66742	0.67472		1.51819	1.5409		1.75331	1.93284		1.54428	2.10684		1.75043	1.57216		1.81406	4.21075		1.99157	0.72498		2.0163	0.67761		1.79082	1.34574		1.86854	2.55663		1.79072	1.97884		1.83667	2.61741		1.4733	0.02727
1.78723	3.23647		1.78712	3.70009		1.72831	2.4448		1.54755	1.14198		1.66838	0.68947		1.51944	1.49492		1.7545	1.95648		1.54507	2.11199		1.75155	1.59547		1.81471	4.23555		1.99201	0.726		2.01509	0.67381		1.79109	1.35791		1.86785	2.54323		1.79179	2.00406		1.83558	2.60447		1.47437	0.02761
1.78825	3.25586		1.78805	3.71539		1.7292	2.46329		1.54849	1.14823		1.66928	0.7044		1.52026	1.4447		1.75573	1.97976		1.54577	2.112		1.75253	1.61886		1.81573	4.25907		1.99312	0.72706		2.01398	0.67023		1.7926	1.37015		1.86673	2.5302		1.79244	2.01951		1.83473	2.59054		1.47522	0.02795
1.78926	3.27526		1.78906	3.73193		1.73022	2.48136		1.54962	1.15418		1.67009	0.71953		1.52158	1.39041		1.75685	2.00783		1.5468	2.10525		1.75352	1.64222		1.81693	4.28375		1.99429	0.72797		2.01321	0.66674		1.79361	1.38228		1.86531	2.51702		1.79377	2.04444		1.83332	2.57721		1.47621	0.02827
1.79025	3.29888		1.7901	3.74768		1.73159	2.49915		1.55052	1.16032		1.67105	0.73475		1.52244	1.33209		1.75789	2.03175		1.54796	2.09193		1.75447	1.66611		1.81781	4.30778		1.99523	0.72905		2.0124	0.66297		1.7943	1.39449		1.8647	2.50366		1.79462	2.05537		1.83267	2.56447		1.47726	0.0286
1.79127	3.31991		1.79108	3.76343		1.73218	2.51763		1.55142	1.1663		1.67209	0.75027		1.52351	1.27068		1.75891	2.05603		1.54913	2.07124		1.75541	1.68974		1.81868	4.33157		1.99636	0.72999		2.01125	0.65953		1.79539	1.40649		1.8638	2.49036		1.79581	2.08325		1.83174	2.55056		1.47835	0.02896
1.79232	3.34027		1.79207	3.77919		1.73349	2.5361		1.55293	1.17236		1.67285	0.76569		1.52428	1.2064		1.75976	2.08041		1.54989	2.04263		1.75641	1.71335		1.82002	4.35601		1.99729	0.73082		2.01041	0.65605		1.79634	1.4187		1.8625	2.47752		1.79653	2.09708		1.83042	2.53747		1.47927	0.02928
1.79326	3.36062		1.79307	3.79427		1.73464	2.55446		1.55366	1.17829		1.6741	0.78135		1.52527	1.14059		1.76053	2.10478		1.55095	2.00556		1.75744	1.73748		1.8207	4.37976		1.99823	0.73171		2.00927	0.65242		1.79751	1.43093		1.86174	2.46451		1.79778	2.12027		1.82987	2.52395		1.48033	0.02961
1.79433	3.38083		1.79411	3.80968		1.73549	2.57249		1.55474	1.18439		1.67509	0.79712		1.52614	1.07482		1.76157	2.12896		1.55217	1.95959		1.75856	1.76144		1.82178	4.40378		1.99926	0.73264		2.00842	0.64919		1.79818	1.44323		1.86059	2.45154		1.79856	2.13982		1.82842	2.51093		1.48139	0.02995
1.79526	3.40145		1.79508	3.82608		1.73653	2.59091		1.55605	1.19035		1.67623	0.81306		1.52725	1.01005		1.76264	2.15329		1.55301	1.90463		1.75947	1.78558		1.8229	4.42803		2.00025	0.73358		2.00696	0.64548		1.79939	1.45558		1.85947	2.43883		1.79942	2.1607		1.82733	2.49737		1.48247	0.03026
1.79628	3.42199		1.79612	3.84104		1.73751	2.60962		1.55666	1.19642		1.67706	0.82912		1.5288	0.94852		1.76383	2.17775		1.55399	1.83996		1.76043	1.80985		1.8239	4.45198		2.00112	0.7343		2.0063	0.64218		1.80034	1.46804		1.8584	2.42629		1.80054	2.18214		1.82666	2.4845		1.4833	0.03061
1.79726	3.44233		1.79709	3.85592		1.73813	2.62816		1.55792	1.20238		1.67794	0.84528		1.52935	0.89135		1.76458	2.20198		1.55496	1.76566		1.76151	1.8341		1.82485	4.47586		2.00219	0.73534		2.00527	0.63864		1.80146	1.48035		1.85801	2.41332		1.80173	2.20077		1.82541	2.47133		1.48436	0.03095
1.79824	3.46296		1.79808	3.8711		1.73959	2.64656		1.55884	1.20837		1.67944	0.8615		1.53	0.84024		1.76547	2.22659		1.55612	1.68215		1.76239	1.85864		1.82589	4.50009		2.00357	0.73605		2.00454	0.63536		1.80218	1.4927		1.85668	2.40085		1.80264	2.22576		1.82456	2.4582		1.48545	0.03126
1.79929	3.48339		1.79911	3.88677		1.74039	2.66542		1.55938	1.21422		1.68003	0.87786		1.53112	0.79594		1.76658	2.25156		1.55714	1.58976		1.76336	1.88316		1.82687	4.5239		2.00465	0.73677		2.0033	0.63188		1.80355	1.50511		1.85602	2.38795		1.80363	2.24622		1.82342	2.44524		1.48643	0.03159
1.80029	3.50348		1.8001	3.90161		1.74133	2.68424		1.56073	1.22019		1.68105	0.89436		1.53226	0.75851		1.76754	2.27616		1.55795	1.49004		1.76453	1.90761		1.82782	4.54811		2.00533	0.73768		2.00225	0.62836		1.80488	1.51752		1.85458	2.37538		1.80476	2.26663		1.8226	2.4319		1.48722	0.03191
1.80124	3.5246		1.80106	3.9169		1.74245	2.70276		1.56186	1.22625		1.68177	0.91097		1.53301	0.72797		1.7687	2.30105		1.55884	1.38229		1.76533	1.93257		1.82913	4.57181		2.00652	0.7383		2.00127	0.62537		1.80527	1.53002		1.85355	2.36248		1.80566	2.28821		1.82164	2.41926		1.48837	0.03223
1.80225	3.54529		1.80208	3.93329		1.74345	2.72217		1.563	1.23208		1.68316	0.92773		1.53399	0.70345		1.76966	2.32574		1.55994	1.26989		1.76673	1.96562		1.82983	4.59583		2.00736	0.7391		2.00048	0.62168		1.80651	1.54249		1.85272	2.35027		1.80632	2.30879		1.82047	2.40638		1.48938	0.03254
1.80326	3.56703		1.80311	3.94885		1.7443	2.74029		1.56367	1.23791		1.68423	0.94462		1.53527	0.6845		1.7709	2.35054		1.56105	1.15588		1.76784	1.99692		1.83091	4.61987		2.0081	0.73976		1.99919	0.61858		1.80723	1.55503		1.85128	2.33798		1.80761	2.32842		1.8197	2.39377		1.49033	0.03288
1.80429	3.5913		1.80413	3.96434		1.74537	2.75959		1.56479	1.24387		1.6851	0.96174		1.53624	0.67026		1.77177	2.3755		1.56224	1.0458		1.7687	2.02219		1.83188	4.64345		2.00931	0.74042		1.99798	0.61532		1.80792	1.56756		1.85045	2.32565		1.80848	2.35182		1.81851	2.38133		1.49136	0.03332
1.80529	3.61282		1.80509	3.98142		1.74675	2.77849		1.56567	1.24975		1.68578	0.97877		1.53713	0.65995		1.77275	2.40027		1.56308	0.92182		1.77018	2.04744		1.83284	4.66769		2.01061	0.74104		1.99723	0.61179		1.80921	1.58011		1.84956	2.31341		1.80937	2.37152		1.81775	2.36859		1.49226	0.0336
1.80626	3.6346		1.8061	3.99761		1.74743	2.79762		1.56635	1.25544		1.68679	0.99591		1.53842	0.65274		1.77373	2.42525		1.56416	0.83407		1.77083	2.07262		1.83392	4.69155		2.01143	0.74156		1.99639	0.60898		1.8102	1.59276		1.8491	2.30105		1.81064	2.39243		1.81671	2.35633		1.49343	0.03393
1.80728	3.6557		1.80713	4.01377		1.74869	2.81647		1.56789	1.26141		1.68812	1.01312		1.53935	0.64809		1.77475	2.45058		1.56521	0.76804		1.77183	2.09832		1.83505	4.71527		2.01237	0.74224		1.99525	0.60555		1.81068	1.60539		1.848	2.28878		1.81188	2.41215		1.81537	2.34358		1.49439	0.03426
1.80824	3.67564		1.80808	4.03027		1.74938	2.8355		1.5687	1.26705		1.68912	1.03037		1.54062	0.64558		1.77585	2.47587		1.56642	0.71754		1.77273	2.12339		1.83604	4.73991		2.01321	0.74283		1.99427	0.60245		1.81246	1.61789		1.84694	2.27667		1.81243	2.43279		1.81459	2.33111		1.49535	0.03456
1.80926	3.69652		1.80911	4.04556		1.7507	2.85482		1.56979	1.273		1.69002	1.04782		1.54107	0.64467		1.77649	2.50135		1.56738	0.6801		1.77392	2.14896		1.83694	4.76404		2.01458	0.74339		1.99344	0.59926		1.81305	1.63058		1.84588	2.26454		1.8133	2.4534		1.81331	2.31847		1.49642	0.03485
1.81032	3.71752		1.81012	4.06166		1.75157	2.87359		1.57064	1.27873		1.69126	1.06556		1.54208	0.64527		1.77768	2.52629		1.56836	0.653		1.77496	2.17444		1.83784	4.7878		2.0153	0.74396		1.99213	0.59609		1.81386	1.64326		1.84518	2.25242		1.81455	2.47576		1.81268	2.30612		1.49743	0.03517
1.81124	3.73767		1.81109	4.07902		1.75232	2.89303		1.57169	1.2844		1.69206	1.08324		1.54364	0.64678		1.77861	2.55194		1.56927	0.63304		1.77573	2.19995		1.83872	4.81189		2.01633	0.74449		1.9914	0.59289		1.81527	1.65585		1.84338	2.24011		1.81552	2.49445		1.81157	2.29402		1.4984	0.03547
1.81226	3.75846		1.81213	4.09512		1.75384	2.91224		1.5725	1.29013		1.693	1.10101		1.54443	0.64933		1.77955	2.57763		1.57015	0.61871		1.77671	2.22568		1.83987	4.83565		2.01746	0.74497		1.99019	0.58986		1.81601	1.66865		1.84304	2.22805		1.81634	2.52213		1.81063	2.28145		1.49933	0.03577
1.81329	3.78044		1.81313	4.11149		1.75474	2.93145		1.57363	1.29562		1.69424	1.11877		1.54528	0.65256		1.78099	2.60334		1.57152	0.60844		1.77816	2.2513		1.841	4.85968		2.01848	0.74536		1.98916	0.58672		1.81688	1.68139		1.8415	2.21592		1.81752	2.53638		1.80962	2.26912		1.50032	0.03607
1.81436	3.80235		1.81413	4.12598		1.75534	2.95089		1.57467	1.30131		1.69523	1.1367		1.54633	0.65626		1.78174	2.62861		1.57261	0.60118		1.77888	2.27705		1.84197	4.88401		2.01959	0.74591		1.98829	0.58351		1.8181	1.69422		1.84121	2.20404		1.81843	2.56551		1.80862	2.25652		1.50136	0.03636
1.81531	3.8247		1.8151	4.14241		1.75659	2.97021		1.57541	1.30687		1.69596	1.15477		1.54712	0.66066		1.78258	2.65468		1.57358	0.5966		1.77981	2.30286		1.84295	4.90763		2.02026	0.74626		1.98722	0.58062		1.81908	1.70684		1.83941	2.19235		1.81952	2.57702		1.80714	2.24425		1.5024	0.03666
1.81628	3.84548		1.81609	4.15974		1.7574	2.99034		1.57695	1.31225		1.69731	1.17291		1.54819	0.66515		1.78373	2.68036		1.57443	0.59383		1.78083	2.32862		1.84394	4.93193		2.02118	0.74666		1.98628	0.57738		1.82041	1.71963		1.83856	2.18028		1.8205	2.61056		1.80694	2.23177		1.50334	0.03697
1.81725	3.86664		1.81708	4.17599		1.75847	3.00962		1.57733	1.31787		1.69829	1.19105		1.54955	0.67026		1.78462	2.70598		1.57502	0.59249		1.78182	2.35457		1.8448	4.95593		2.02234	0.74697		1.98562	0.57447		1.82161	1.73251		1.83737	2.16858		1.82149	2.62497		1.80566	2.21992		1.50433	0.0373
1.81828	3.88739		1.81805	4.19289		1.75941	3.02907		1.5785	1.32338		1.69903	1.20947		1.55036	0.67567		1.78596	2.73215		1.57678	0.59264		1.78269	2.38058		1.8459	4.97966		2.02323	0.74717		1.98446	0.57147		1.82257	1.74523		1.83608	2.1566		1.82242	2.65604		1.80444	2.20819		1.50527	0.03758
1.81928	3.90813		1.81904	4.20887		1.76081	3.04888		1.58019	1.32866		1.69996	1.22778		1.55148	0.6812		1.78674	2.75824		1.57748	0.59377		1.78383	2.40653		1.84685	5.00394		2.02428	0.74758		1.98336	0.56851		1.82315	1.75818		1.83541	2.14506		1.82344	2.67902		1.80364	2.19606		1.50647	0.03786
1.82032	3.92922		1.82005	4.22371		1.76136	3.06852		1.58069	1.33414		1.70113	1.24623		1.55234	0.68712		1.78766	2.78394		1.57825	0.59556		1.78491	2.43296		1.84801	5.02813		2.02521	0.74777		1.98226	0.56567		1.82403	1.77112		1.83455	2.13342		1.82455	2.6979		1.80262	2.18381		1.50729	0.03814
1.82126	3.9504		1.8211	4.24057		1.76257	3.08816		1.58154	1.33938		1.70195	1.26484		1.55339	0.69307		1.78867	2.81006		1.57938	0.59806		1.78593	2.45897		1.84896	5.05231		2.02629	0.74808		1.98132	0.56247		1.82542	1.78389		1.83341	2.12193		1.82578	2.71537		1.80149	2.17214		1.50835	0.03841
1.82226	3.97065		1.82209	4.25606		1.76336	3.10799		1.58277	1.34455		1.70305	1.28351		1.55436	0.69927		1.78957	2.83647		1.58005	0.60137		1.78707	2.4853		1.84976	5.07658		2.02729	0.74837		1.98028	0.55971		1.82622	1.79672		1.83252	2.11019		1.82652	2.74114		1.80061	2.16036		1.50937	0.03867
1.82328	3.99322		1.82309	4.27264		1.76472	3.12784		1.58362	1.34982		1.70408	1.30227		1.55546	0.7055		1.79057	2.86247		1.58116	0.60495		1.78797	2.51187		1.85108	5.10042		2.02833	0.74839		1.97949	0.55682		1.82748	1.80975		1.83195	2.09875		1.82776	2.76182		1.79957	2.14875		1.51037	0.03897
1.82425	4.01252		1.82412	4.28957		1.76579	3.14768		1.58488	1.35499		1.70502	1.321		1.55643	0.71206		1.7917	2.88863		1.58242	0.60888		1.78898	2.53777		1.8519	5.1246		2.02902	0.74877		1.97806	0.55371		1.82831	1.82261		1.83071	2.08721		1.82862	2.7804		1.79917	2.13664		1.51135	0.03922
1.82534	4.0347		1.82509	4.30506		1.76633	3.16723		1.58578	1.36008		1.70633	1.33984		1.5574	0.71859		1.7929	2.91515		1.58338	0.61317		1.78986	2.56452		1.85287	5.14871		2.03037	0.74873		1.97735	0.55118		1.82937	1.83557		1.82975	2.07569		1.82936	2.79656		1.79747	2.12495		1.51235	0.03947
1.82634	4.0557		1.82614	4.32182		1.76736	3.18764		1.58659	1.36524		1.70719	1.35888		1.55829	0.72523		1.79377	2.94133		1.58419	0.61782		1.79097	2.59114		1.85394	5.17275		2.03126	0.7489		1.97644	0.54808		1.8298	1.84854		1.82861	2.06434		1.83033	2.82689		1.79697	2.1129		1.5134	0.03975
1.8273	4.07731		1.82709	4.33616		1.76838	3.2078		1.58781	1.3701		1.70791	1.37789		1.5593	0.73206		1.79447	2.9674		1.58544	0.62269		1.79173	2.61773		1.85505	5.19713		2.03225	0.74911		1.97505	0.54531		1.83128	1.86147		1.82774	2.05309		1.83191	2.84772		1.79581	2.10153		1.51437	0.04002
1.82827	4.09888		1.82813	4.35463		1.76978	3.22801		1.58896	1.37519		1.70904	1.39707		1.56033	0.73894		1.79579	2.99374		1.58643	0.62763		1.7929	2.64433		1.85583	5.2211		2.03322	0.74898		1.97414	0.54256		1.83215	1.87452		1.82659	2.04162		1.83243	2.87253		1.79424	2.0898		1.51535	0.04028
1.82929	4.12107		1.82911	4.3708		1.77055	3.24789		1.58935	1.3801		1.71004	1.41633		1.56131	0.74592		1.79641	3.02006		1.58756	0.63298		1.79384	2.67131		1.85716	5.24498		2.03416	0.74919		1.97319	0.5396		1.83363	1.88749		1.82528	2.03052		1.83377	2.89627		1.79361	2.07835		1.51647	0.04054
1.83029	4.14054		1.83006	4.38647		1.77135	3.26858		1.59067	1.385		1.71133	1.43556		1.56215	0.75275		1.79766	3.04647		1.58815	0.63836		1.79483	2.69843		1.85787	5.26914		2.03545	0.74902		1.97251	0.53699		1.8342	1.90052		1.82464	2.01943		1.83439	2.91712		1.79248	2.06671		1.51735	0.04079
1.83126	4.16352		1.83111	4.40307		1.77276	3.28933		1.59163	1.38992		1.71208	1.45489		1.5632	0.75983		1.79898	3.07299		1.58909	0.64401		1.79608	2.7252		1.85879	5.2928		2.03625	0.74892		1.97108	0.53415		1.83546	1.91354		1.82394	2.00826		1.8356	2.9361		1.79171	2.05519		1.51848	0.04104
1.83229	4.18388		1.83206	4.41793		1.77373	3.30992		1.59279	1.39464		1.71291	1.4744		1.56432	0.76698		1.79961	3.09922		1.59019	0.64992		1.79691	2.75198		1.86002	5.31708		2.03727	0.74901		1.97014	0.5315		1.83667	1.92653		1.82239	1.99718		1.83667	2.95941		1.79077	2.04364		1.51942	0.04131
1.83331	4.20446		1.83308	4.43464		1.7746	3.33036		1.59401	1.39953		1.71404	1.49397		1.565	0.77407		1.80104	3.12527		1.59133	0.65574		1.79794	2.77924		1.86072	5.34103		2.03825	0.74878		1.96931	0.52877		1.8369	1.93966		1.82154	1.98642		1.83763	2.98049		1.78921	2.03197		1.52039	0.04156
1.8343	4.22691		1.83414	4.4524		1.77555	3.35099		1.59455	1.40431		1.7153	1.5136		1.5665	0.78134		1.80174	3.15184		1.59248	0.66181		1.799	2.80607		1.86191	5.36484		2.03942	0.74883		1.96854	0.52609		1.83847	1.9527		1.82125	1.97516		1.83872	3.00513		1.78866	2.02097		1.52147	0.04182
1.83529	4.24799		1.83512	4.46997		1.77664	3.37171		1.59593	1.40874		1.71619	1.53333		1.56743	0.78869		1.8028	3.17836		1.59347	0.66799		1.79991	2.83284		1.86312	5.38898		2.04031	0.74864		1.96738	0.52345		1.83952	1.96568		1.81927	1.96398		1.83966	3.02638		1.78773	2.00958		1.52237	0.04209
1.83629	4.26841		1.83613	4.48898		1.7772	3.3925		1.59653	1.41362		1.71699	1.55315		1.56826	0.79598		1.80369	3.20489		1.5942	0.67423		1.80105	2.86007		1.86407	5.41301		2.0413	0.74837		1.96612	0.52056		1.84027	1.97885		1.81837	1.95305		1.84088	3.05056		1.7867	1.99823		1.52343	0.04238
1.83729	4.29155		1.8371	4.50657		1.77802	3.41335		1.59769	1.4182		1.71798	1.57303		1.56964	0.80325		1.80463	3.23177		1.5953	0.68061		1.80162	2.8872		1.86497	5.43704		2.0425	0.74843		1.96506	0.5182		1.84168	1.9852		1.81796	1.94232		1.84151	3.0689		1.78531	1.98673		1.52444	0.04266
1.83831	4.31118		1.83811	4.52392		1.77933	3.4341		1.59888	1.42288		1.71899	1.59304		1.57032	0.81065		1.8056	3.2588		1.5962	0.68708		1.80304	2.91434		1.8657	5.46126		2.04367	0.748		1.96427	0.51537		1.84242	2.00345		1.81646	1.93167		1.84279	3.0939		1.78466	1.97543		1.52537	0.04293
1.8393	4.33259		1.83913	4.53996		1.78035	3.45525		1.59955	1.42749		1.72005	1.61305		1.57116	0.81813		1.80688	3.28523		1.59706	0.69366		1.8039	2.94212		1.86689	5.4851		2.04432	0.74791		1.96329	0.51267		1.84364	2.01668		1.81564	1.92075		1.84368	3.11614		1.78389	1.96446		1.52633	0.04325
1.84029	4.35586		1.84018	4.55725		1.78139	3.47618		1.60114	1.43191		1.72112	1.63336		1.57254	0.82552		1.80746	3.31211		1.59828	0.70038		1.80494	2.96922		1.86784	5.50964		2.04537	0.74765		1.96222	0.51041		1.84457	2.02994		1.81436	1.91024		1.84452	3.13514		1.78262	1.95334		1.52732	0.04355
1.84136	4.3771		1.84114	4.57618		1.78239	3.49725		1.60125	1.43653		1.72215	1.65341		1.5733	0.83306		1.8089	3.33897		1.59924	0.70715		1.80567	2.99664		1.86873	5.53355		2.04629	0.74715		1.96106	0.5074		1.8456	2.04301		1.81375	1.89949		1.84564	3.15635		1.78142	1.94207		1.52839	0.04388
1.84229	4.39915		1.84209	4.59352		1.7835	3.51892		1.60286	1.44104		1.72302	1.67384		1.57437	0.8405		1.80997	3.36595		1.60023	0.71411		1.80687	3.02389		1.86985	5.55769		2.04737	0.74706		1.95998	0.5051		1.84694	2.05606		1.8126	1.88896		1.84666	3.1778		1.78063	1.93228		1.52933	0.04428
1.84325	4.42244		1.84312	4.61275		1.7851	3.53986		1.6037	1.4455		1.72409	1.69406		1.57498	0.8479		1.81045	3.39256		1.60135	0.72098		1.80773	3.05152		1.87092	5.58144		2.04841	0.74641		1.95902	0.50255		1.84794	2.06917		1.81138	1.87825		1.84749	3.19917		1.7798	1.92098		1.53042	0.04464
1.84432	4.44406		1.84412	4.63734		1.78547	3.56135		1.60472	1.45005		1.72514	1.71452		1.57624	0.85551		1.81176	3.41955		1.60218	0.728		1.80892	3.07925		1.87168	5.60555		2.0491	0.74613		1.95809	0.49983		1.84879	2.08258		1.81089	1.86785		1.84855	3.22229		1.77849	1.90986		1.53137	0.04502
1.84529	4.46699		1.84517	4.66127		1.78615	3.58262		1.60547	1.45431		1.72622	1.73501		1.57754	0.86293		1.81287	3.44652		1.60335	0.73509		1.81004	3.1068		1.87286	5.62987		2.05044	0.74576		1.95717	0.4977		1.85002	2.0959		1.80925	1.85753		1.8497	3.23401		1.77757	1.89882		1.53241	0.04547
1.8463	4.48878		1.84611	4.68341		1.78792	3.60391		1.60687	1.45878		1.7272	1.75547		1.57852	0.87056		1.81376	3.47344		1.60435	0.74216		1.81082	3.13428		1.87362	5.65452		2.05133	0.74517		1.95624	0.495		1.85097	2.10908		1.80917	1.84689		1.85058	3.26247		1.77684	1.88805		1.53335	0.04592
1.84728	4.50913		1.84711	4.7051		1.78829	3.62526		1.60755	1.46318		1.72793	1.77613		1.57952	0.87822		1.81464	3.50063		1.60532	0.74942		1.81199	3.16208		1.87475	5.67821		2.05224	0.74491		1.95557	0.49244		1.85155	2.12175		1.80686	1.83678		1.85172	3.27801		1.77549	1.87666		1.53454	0.04642
1.84827	4.53139		1.84813	4.72489		1.78969	3.64701		1.60834	1.46744		1.7291	1.79689		1.58045	0.88568		1.81593	3.52777		1.60624	0.75575		1.81298	3.18989		1.87578	5.70282		2.05323	0.74431		1.95413	0.49023		1.85266	2.13543		1.80687	1.82666		1.85255	3.30562		1.77457	1.8662		1.53546	0.04695
1.84929	4.55362		1.84911	4.74391		1.79032	3.66857		1.60977	1.47194		1.73023	1.81767		1.58163	0.8932		1.81679	3.55491		1.6073	0.76327		1.81391	3.21716		1.87699	5.72669		2.05428	0.74389		1.95332	0.48747		1.85393	2.1486		1.80544	1.81629		1.85379	3.32173		1.77385	1.85504		1.53642	0.04751
1.85034	4.57431		1.85016	4.76388		1.79144	3.69026		1.61053	1.4763		1.73115	1.83854		1.58253	0.90089		1.81806	3.58207		1.60829	0.77113		1.81493	3.24498		1.87787	5.75107		2.05544	0.74334		1.9523	0.48535		1.85473	2.16169		1.80475	1.80633		1.85459	3.34796		1.77284	1.84411		1.5374	0.04815
1.85129	4.59681		1.85112	4.7838		1.79227	3.71222		1.61175	1.48057		1.73201	1.85955		1.58345	0.90846		1.81863	3.60951		1.60935	0.77866		1.81608	3.27238		1.87893	5.77532		2.0562	0.74269		1.95138	0.48285		1.85571	2.17529		1.80342	1.79605		1.85555	3.37545		1.77189	1.83376		1.53847	0.04885
1.85233	4.61788		1.85216	4.80603		1.79373	3.73388		1.61284	1.4852		1.73298	1.88053		1.58408	0.91598		1.81962	3.63629		1.61022	0.78622		1.81684	3.30047		1.88016	5.79963		2.05742	0.74231		1.95002	0.48041		1.85671	2.1884		1.803	1.78607		1.8566	3.40305		1.77096	1.823		1.53939	0.04963
1.85333	4.63922		1.85312	4.82835		1.79441	3.756		1.61326	1.48936		1.73412	1.90154		1.58545	0.92358		1.82082	3.66368		1.61113	0.7938		1.81779	3.32825		1.88088	5.82372		2.05832	0.74157		1.94911	0.47818		1.85785	2.20158		1.80126	1.77619		1.85775	3.41968		1.76975	1.81208		1.54049	0.05048
1.8543	4.66543		1.8541	4.84671		1.79563	3.77769		1.61512	1.49369		1.73512	1.92272		1.58618	0.9311		1.8218	3.691		1.61223	0.80152		1.81899	3.35619		1.88178	5.8481		2.05916	0.74103		1.94869	0.47567		1.85854	2.21486		1.80077	1.76587		1.85859	3.45602		1.7685	1.80157		1.54143	0.0514
1.85535	4.68789		1.85506	4.86523		1.79623	3.80023		1.61546	1.49823		1.73594	1.94414		1.58747	0.93871		1.8228	3.71805		1.6132	0.80939		1.81996	3.38421		1.88279	5.87199		2.06024	0.74044		1.9474	0.47341		1.85986	2.22809		1.79963	1.75616		1.85966	3.46593		1.76741	1.79143		1.54235	0.05245
1.85628	4.7104		1.8561	4.88628		1.79742	3.82215		1.61689	1.5025		1.73739	1.96539		1.5882	0.9463		1.8233	3.7452		1.61417	0.81718		1.82064	3.41214		1.88393	5.8961		2.06157	0.73957		1.9464	0.47108		1.86055	2.24153		1.79827	1.74605		1.86044	3.49701		1.76676	1.78081		1.54345	0.05356
1.85735	4.733		1.85711	4.90483		1.79852	3.84402		1.61774	1.50674		1.73841	1.98626		1.58924	0.95384		1.82469	3.77259		1.61549	0.82503		1.82184	3.44074		1.88458	5.91997		2.06236	0.73904		1.9454	0.46885		1.86156	2.25498		1.79778	1.73619		1.86141	3.51682		1.76559	1.77073		1.54441	0.05478
1.8583	4.75351		1.85809	4.92415		1.79934	3.86675		1.61873	1.51103		1.73916	2.00791		1.59014	0.96146		1.82592	3.79998		1.61612	0.83315		1.8228	3.46871		1.88601	5.94465		2.06324	0.73835		1.94458	0.46658		1.86285	2.26802		1.79681	1.72654		1.86272	3.54513		1.7645	1.76026		1.54552	0.05614
1.85928	4.77561		1.85911	4.94317		1.80052	3.88833		1.61974	1.5155		1.74046	2.02965		1.5917	0.96908		1.82652	3.82745		1.6171	0.84127		1.82358	3.49688		1.88664	5.96876		2.06448	0.73763		1.94298	0.46425		1.86373	2.28158		1.79548	1.71698		1.86351	3.55996		1.76396	1.74963		1.54636	0.05757
1.86028	4.79778		1.86009	4.96194		1.80137	3.91139		1.62084	1.51996		1.74147	2.05108		1.59221	0.97667		1.82786	3.85472		1.6181	0.84927		1.82485	3.52493		1.88782	5.99333		2.06547	0.73696		1.94228	0.46199		1.86466	2.29492		1.79517	1.70696		1.86461	3.5864		1.76244	1.7398		1.54739	0.05919
1.86132	4.81956		1.86108	4.98142		1.8024	3.93318		1.6217	1.5242		1.74246	2.07318		1.59307	0.9842		1.82897	3.88234		1.61906	0.85748		1.82607	3.55332		1.88905	6.01789		2.06601	0.73622		1.94122	0.45978		1.8652	2.30813		1.79358	1.69731		1.86536	3.59703		1.76164	1.72946		1.54837	0.06098
1.8623	4.84202		1.86208	4.99841		1.80345	3.95569		1.6228	1.52853		1.74325	2.09474		1.59436	0.99168		1.8294	3.90952		1.62008	0.86564		1.8269	3.58146		1.88983	6.04233		2.06729	0.73556		1.94057	0.45765		1.86732	2.32114		1.79264	1.68788		1.86654	3.62563		1.76058	1.71952		1.54939	0.06289
1.86334	4.86421		1.86314	5.01636		1.80467	3.97868		1.62364	1.53294		1.74471	2.11691		1.59505	0.99932		1.83087	3.94898		1.62135	0.87403		1.82803	3.60986		1.89068	6.06665		2.06809	0.73479		1.93937	0.45531		1.86721	2.33484		1.79174	1.67804		1.86771	3.64659		1.75981	1.70923		1.55041	0.06497
1.86432	4.88513		1.86416	5.03404		1.80558	4.00076		1.62501	1.53739		1.74584	2.13889		1.5966	1.00678		1.832	3.97663		1.6221	0.88234		1.82888	3.63743		1.8918	6.09138		2.06956	0.73412		1.9385	0.4532		1.86902	2.3479		1.79048	1.66849		1.86847	3.67372		1.75859	1.69903		1.55139	0.06722
1.865	4.89875		1.86494	5.04862		1.80651	4.0235		1.62545	1.54185		1.74668	2.16102		1.59701	1.01423		1.8328	4.00134		1.62327	0.89061		1.82984	3.66591		1.89272	6.11556		2.07092	0.73263		1.93746	0.45104		1.86942	2.36124		1.78962	1.65907		1.86943	3.69133		1.75764	1.68902		1.5524	0.06968
			1.86533	5.05642		1.8077	4.04622		1.62708	1.54624		1.7478	2.18278		1.59798	1.02177		1.83386	4.02912		1.62435	0.89909		1.83101	3.69429		1.89378	6.14043		2.0697	0.73474		1.93631	0.44879		1.87089	2.37442		1.78892	1.64926		1.8706	3.72016		1.75692	1.67891		1.55353	0.07231
			1.86486	5.04291		1.80852	4.06906		1.62736	1.55089		1.74848	2.2053		1.59966	1.0292		1.8344	4.05712		1.62549	0.90761		1.83178	3.72265		1.89472	6.16505		2.06923	0.72949		1.9356	0.44684		1.87149	2.38775		1.78765	1.63997		1.87167	3.73231		1.75581	1.66873		1.55443	0.07516
						1.80952	4.09185		1.62898	1.55562		1.74931	2.22775		1.60045	1.03675		1.83556	4.08502		1.62623	0.91637		1.83289	3.75112		1.8958	6.18933		2.06847	0.72294		1.93433	0.44459		1.87276	2.40123		1.78679	1.63054		1.87255	3.76511		1.75459	1.65853		1.55545	0.07826
						1.81031	4.1147		1.62974	1.56006		1.75056	2.2501		1.60109	1.04412		1.8366	4.11314		1.62733	0.92493		1.83403	3.77977		1.89675	6.21439		2.0674	0.71712		1.93267	0.44253		1.87377	2.41453		1.78573	1.62127		1.87337	3.78834		1.75348	1.64893		1.55657	0.08152
						1.8113	4.13785		1.63084	1.56467		1.75135	2.27265		1.60243	1.05148		1.83772	4.14072		1.62832	0.93356		1.83493	3.80825		1.8979	6.23903		2.06643	0.71157		1.93229	0.44059		1.87472	2.42808		1.78469	1.6119		1.87463	3.81162		1.75299	1.63906		1.5574	0.08499
						1.81265	4.16074		1.63164	1.56943		1.75245	2.29497		1.60368	1.05899		1.83859	4.16865		1.62925	0.94253		1.83601	3.83649		1.8988	6.2636		2.06545	0.70624		1.93125	0.43844		1.87595	2.44165		1.78385	1.60242		1.87562	3.8334		1.75165	1.62935		1.55839	0.08878
						1.81394	4.18386		1.63296	1.57407		1.75362	2.3173		1.60425	1.06638		1.84014	4.19645		1.63043	0.95119		1.83697	3.86516		1.89995	6.28884		2.06438	0.7012		1.93035	0.43641		1.87683	2.4546		1.78232	1.59335		1.87667	3.85884		1.75054	1.61967		1.55934	0.09276
						1.81434	4.20741		1.63372	1.57898		1.75439	2.33981		1.60519	1.07365		1.84061	4.22445		1.63116	0.96008		1.83784	3.89358		1.90099	6.31341		2.06342	0.69614		1.92925	0.43437		1.87757	2.46816		1.78178	1.5844		1.8775	3.87641		1.74955	1.60986		1.56034	0.09702
						1.81552	4.23059		1.63454	1.58379		1.75549	2.36198		1.6064	1.08108		1.84159	4.25233		1.63231	0.9693		1.83868	3.92226		1.90187	6.33796		2.06254	0.69138		1.92812	0.43236		1.87823	2.48188		1.78027	1.57532		1.87844	3.90601		1.74854	1.60016		1.56136	0.10159
						1.81672	4.25397		1.63578	1.58872		1.75615	2.38477		1.60723	1.08839		1.8428	4.28007		1.63308	0.9781		1.84003	3.95103		1.9027	6.36316		2.0613	0.68675		1.92696	0.4303		1.87956	2.49542		1.77978	1.56627		1.87952	3.92628		1.74748	1.59044		1.56242	0.1064
						1.81747	4.27761		1.63667	1.59372		1.7575	2.40749		1.60838	1.09586		1.84375	4.30816		1.63433	0.9872		1.84092	3.97995		1.9039	6.38788		2.06056	0.68229		1.92617	0.42832		1.88117	2.50865		1.7785	1.55752		1.88026	3.95109		1.74676	1.5812		1.56346	0.11152
						1.81859	4.30073		1.63728	1.59888		1.75843	2.43062		1.60919	1.10317		1.84467	4.33613		1.63542	0.99641		1.842	4.00831		1.90484	6.41343		2.05962	0.67794		1.92529	0.42639		1.88204	2.52215		1.7777	1.54872		1.88156	3.96553		1.7459	1.57184		1.56445	0.11695
						1.81936	4.32469		1.63893	1.60417		1.75955	2.45381		1.61006	1.11033		1.84579	4.36419		1.6364	1.00551		1.84294	4.03729		1.90576	6.439		2.05833	0.67352		1.92455	0.42429		1.88258	2.53541		1.77687	1.53915		1.88271	3.99781		1.74477	1.56244		1.56539	0.1227
						1.82045	4.34818		1.63965	1.60942		1.7605	2.47672		1.61132	1.11781		1.84679	4.39236		1.63747	1.01482		1.84408	4.06658		1.90697	6.46498		2.05745	0.66927		1.92338	0.42251		1.88378	2.54908		1.77563	1.5305		1.88368	4.01461		1.7436	1.55299		1.56658	0.12879
						1.82136	4.37211		1.64051	1.61483		1.76171	2.49987		1.61255	1.12513		1.84767	4.42034		1.63815	1.02415		1.84495	4.09552		1.90787	6.49114		2.05632	0.66514		1.92235	0.42056		1.88499	2.56263		1.77476	1.52184		1.88435	4.04729		1.7426	1.5439		1.56738	0.13525
						1.82228	4.39595		1.6418	1.62062		1.76274	2.52328		1.61345	1.13232		1.84859	4.44829		1.63902	1.03355		1.84583	4.12417		1.90867	6.51643		2.05527	0.66097		1.92113	0.41853		1.88547	2.57606		1.77408	1.51315		1.88589	4.06005		1.7415	1.53494		1.56842	0.14212
						1.82341	4.41993		1.6427	1.62632		1.76371	2.54651		1.61451	1.13972		1.84976	4.47644		1.64022	1.04309		1.84694	4.1531		1.91	6.54244		2.05441	0.65711		1.9205	0.4168		1.88678	2.58943		1.77279	1.50408		1.88645	4.09236		1.7409	1.52575		1.56949	0.14933
						1.82461	4.44462		1.64374	1.63196		1.76459	2.56978		1.61528	1.14694		1.85063	4.50438		1.64122	1.05257		1.84787	4.18171		1.91087	6.56832		2.05338	0.65319		1.91905	0.41485		1.88791	2.60274		1.77179	1.49549		1.88772	4.1015		1.73935	1.51663		1.57041	0.15696
						1.82561	4.46812		1.64475	1.63825		1.76558	2.59322		1.61616	1.15426		1.85174	4.53244		1.64223	1.06216		1.84881	4.21092		1.91187	6.5937		2.05249	0.64931		1.91805	0.41303		1.88884	2.61634		1.77068	1.48679		1.88869	4.13528		1.73868	1.50728		1.57146	0.16506
						1.82657	4.49224		1.64559	1.64419		1.76681	2.61681		1.61739	1.16172		1.85294	4.56064		1.64304	1.07192		1.84969	4.24016		1.91289	6.61937		2.05161	0.6456		1.91741	0.41116		1.88964	2.6299		1.76968	1.47812		1.8897	4.14379		1.73761	1.49756		1.5724	0.17355
						1.82722	4.51668		1.64673	1.65058		1.7674	2.64048		1.61849	1.16898		1.85395	4.58866		1.64386	1.08159		1.85077	4.26918		1.91402	6.64499		2.05062	0.64182		1.91634	0.40926		1.89082	2.64293		1.76869	1.46931		1.89083	4.1755		1.73667	1.48903		1.57353	0.1825
						1.8284	4.5406		1.64777	1.65711		1.7685	2.66399		1.61943	1.17636		1.85467	4.61669		1.64531	1.09148		1.85188	4.29831		1.91491	6.67032		2.04942	0.63826		1.91537	0.40754		1.89198	2.65679		1.76746	1.46081		1.89134	4.18786		1.73591	1.47931		1.57439	0.192
						1.8298	4.56536		1.64834	1.66359		1.76941	2.68795		1.62039	1.1836		1.85559	4.64491		1.64616	1.10125		1.85299	4.32713		1.91597	6.70029		2.04833	0.63468		1.91434	0.40559		1.89297	2.67016		1.76682	1.4522		1.89247	4.21265		1.73469	1.47013		1.57549	0.20319
						1.83061	4.5899		1.64963	1.67073		1.77045	2.71165		1.62138	1.19092		1.85692	4.67293		1.6471	1.11121		1.85381	4.35631		1.91686	6.72541		2.04748	0.6313		1.91345	0.40381		1.89397	2.68366		1.76531	1.44378		1.89364	4.24603		1.73367	1.46136		1.5767	0.21513
						1.83163	4.61441		1.65076	1.67758		1.77112	2.73562		1.62263	1.19814		1.85785	4.70061		1.64826	1.12135		1.85487	4.38581		1.91794	6.75084		2.04631	0.62785		1.91244	0.40209		1.8945	2.69734		1.76476	1.43513		1.89442	4.26523		1.73277	1.45194		1.57772	0.22608
						1.83263	4.63869		1.65149	1.68472		1.77236	2.75963		1.62328	1.20559		1.85858	4.72876		1.64912	1.13143		1.85572	4.41494		1.91875	6.77662		2.04529	0.6244		1.91126	0.40023		1.89576	2.71088		1.76399	1.42671		1.8956	4.28576		1.73191	1.44305		1.57874	0.23727
						1.83383	4.66327		1.65259	1.69208		1.77362	2.78388		1.62458	1.21308		1.85956	4.75712		1.65047	1.14158		1.85688	4.44424		1.91973	6.80207		2.04456	0.6211		1.91003	0.39853		1.89706	2.7243		1.76231	1.41837		1.89658	4.31479		1.73044	1.4343		1.57963	0.24888
						1.83421	4.68785		1.654	1.70016		1.7748	2.8081		1.62545	1.22048		1.86035	4.78524		1.6512	1.15205		1.85794	4.47352		1.9211	6.82836		2.0437	0.61779		1.90931	0.39679		1.89783	2.73731		1.76169	1.40993		1.89775	4.32284		1.72945	1.42532		1.58069	0.26094
						1.83572	4.71233		1.65499	1.70765		1.77546	2.8325		1.62639	1.22789		1.86176	4.81354		1.65196	1.16244		1.85891	4.5025		1.92204	6.85431		2.04233	0.61458		1.90802	0.39505		1.89864	2.75067		1.7607	1.40187		1.89841	4.35745		1.72873	1.41621		1.58164	0.27316
						1.83625	4.73716		1.65553	1.71613		1.77632	2.85642		1.62724	1.23544		1.86294	4.84199		1.65344	1.17284		1.86004	4.532		1.92282	6.88028		2.04177	0.61136		1.90708	0.39332		1.90011	2.76445		1.75975	1.39313		1.89954	4.36896		1.72763	1.40756		1.58273	0.28563
						1.83774	4.76198		1.65648	1.72398		1.7774	2.88093		1.62828	1.24284		1.8633	4.87024		1.65437	1.18349		1.86105	4.56088		1.92404	6.90646		2.04041	0.60825		1.90615	0.3917		1.90062	2.77793		1.75911	1.38511		1.9007	4.40973		1.72679	1.39873		1.58368	0.29835
						1.83824	4.78693		1.65761	1.73255		1.77857	2.90533		1.62945	1.25038		1.86443	4.89878		1.6556	1.19409		1.86177	4.59023		1.92487	6.93168		2.03953	0.60518		1.90502	0.38993		1.90197	2.79117		1.75806	1.3768		1.90165	4.42194		1.7256	1.38984		1.58472	0.31116
						1.83974	4.81198		1.65896	1.74131		1.77951	2.92975		1.6302	1.2581		1.86564	4.92675		1.65605	1.20491		1.86285	4.61949		1.92563	6.95749		2.03821	0.60214		1.90421	0.38825		1.90276	2.80479		1.75654	1.36855		1.90265	4.44927		1.72456	1.38125		1.58572	0.3241
						1.84093	4.83675		1.65979	1.75043		1.78025	2.95396		1.63125	1.2657		1.86669	4.95505		1.65746	1.21567		1.86398	4.64855		1.92719	6.98314		2.03744	0.59917		1.90326	0.38664		1.9038	2.81841		1.75588	1.36065		1.90351	4.46254		1.72334	1.37235		1.58673	0.3371
						1.84157	4.86218		1.66059	1.75949		1.78138	2.97884		1.63223	1.27339		1.86775	4.98324		1.65834	1.22679		1.86483	4.67792					2.03651	0.59619		1.90212	0.38489		1.90476	2.83173		1.7546	1.35205		1.90478	4.48975		1.72276	1.3636		1.58762	0.35018
						1.84275	4.88782		1.66151	1.76938		1.78257	3.00332		1.63345	1.28131		1.86887	5.01176		1.65932	1.23785		1.86597	4.70725					2.03563	0.5934		1.90118	0.38332		1.90566	2.84528		1.75356	1.34452		1.90549	4.51571		1.7215	1.35537		1.58866	0.36319
						1.84334	4.91319		1.66282	1.77888		1.7835	3.02812		1.63419	1.28906		1.86946	5.03995		1.66021	1.249		1.86689	4.73673					2.03434	0.59054		1.90055	0.38171		1.90682	2.85902		1.75256	1.33609		1.90651	4.53115		1.7208	1.34654		1.58964	0.3761
						1.84468	4.9382		1.66393	1.78891		1.78436	3.05294		1.63573	1.29702		1.87039	5.06848		1.66131	1.2604		1.86786	4.76624					2.03342	0.58768		1.89956	0.38004		1.90756	2.87248		1.752	1.32829		1.90762	4.555		1.71951	1.33808		1.59065	0.38897
						1.84545	4.96386		1.66443	1.79908		1.78552	3.07774		1.63655	1.30495		1.87176	5.09687		1.66238	1.27182		1.86888	4.79529					2.03236	0.58492		1.89829	0.37852		1.9086	2.88615		1.75129	1.32067		1.90861	4.56855		1.71899	1.32945		1.59174	0.40155
						1.84686	4.98931		1.66553	1.80967		1.78632	3.10262		1.63717	1.31311		1.8731	5.12537		1.6631	1.28332		1.86998	4.82479					2.0314	0.5821		1.89701	0.37684		1.90978	2.89971		1.74933	1.31264		1.9095	4.60184		1.71752	1.32125		1.59272	0.41396
						1.84734	5.015		1.66669	1.8205		1.78761	3.1275		1.63819	1.32129		1.87382	5.15375		1.66439	1.2952		1.87101	4.85439					2.03058	0.57942		1.89602	0.3753		1.91066	2.91344		1.74886	1.30453		1.91084	4.61528		1.71651	1.31279		1.59366	0.42614
						1.8487	5.04061		1.66794	1.83142		1.78862	3.15261		1.63932	1.32943		1.87456	5.18236		1.66514	1.30694		1.87176	4.88385					2.02934	0.57675		1.89541	0.3737		1.91152	2.9269		1.74785	1.29688		1.91153	4.65569		1.71582	1.30389		1.59464	0.43806
						1.84941	5.06656		1.66899	1.84269		1.78932	3.17745		1.64037	1.33795		1.8755	5.21062		1.66606	1.31877		1.8729	4.91379					2.0284	0.57411		1.89413	0.37221		1.91318	2.94026		1.74694	1.28921		1.91251	4.66213		1.71469	1.29572		1.59564	0.44977
						1.85067	5.09193		1.66933	1.85421		1.79071	3.20264		1.64138	1.34636		1.87676	5.23869		1.66748	1.33089		1.8739	4.94346					2.02748	0.5715		1.89327	0.37071		1.91367	2.95344		1.74618	1.28128		1.91332	4.69163		1.71365	1.28753		1.5965	0.46114
						1.85153	5.11827		1.67092	1.86618		1.79137	3.22789		1.64252	1.35504		1.87757	5.26725		1.66816	1.34299		1.87474	4.97355					2.02662	0.56888		1.8922	0.36913		1.9148	2.96721		1.74438	1.27373		1.91472	4.71273		1.71281	1.27878		1.59765	0.47213
						1.85239	5.14404		1.67185	1.87828		1.79248	3.25367		1.64357	1.36379		1.87864	5.29587		1.66926	1.35552		1.87586	5.00384					2.02546	0.56637		1.89118	0.36759		1.91559	2.98052		1.74378	1.26576		1.91544	4.73181		1.71131	1.27074		1.59861	0.48275
						1.85363	5.17049		1.67274	1.89054		1.79359	3.28062		1.64423	1.37255		1.8799	5.32419		1.67027	1.36798		1.87673	5.03312					2.02451	0.56381		1.89065	0.36608		1.91618	2.99423		1.74233	1.25809		1.91656	4.75062		1.71089	1.26242		1.59964	0.49314
						1.85462	5.19636		1.67393	1.90327		1.79433	3.30486		1.64549	1.38164		1.88027	5.35316		1.67113	1.38055		1.8778	5.06401					2.02341	0.56136		1.8893	0.36454		1.91785	3.00793		1.74125	1.25027		1.91732	4.7776		1.70973	1.25456		1.60075	0.50308
						1.85564	5.22299		1.67477	1.91609		1.79559	3.33029		1.64636	1.39078		1.88169	5.38193		1.67216	1.39339		1.8787	5.09371					2.02254	0.55897		1.88832	0.36311		1.91871	3.02112		1.74067	1.24302		1.91896	4.80878		1.70875	1.24604		1.60158	0.51252
						1.85639	5.24885		1.67567	1.92926		1.79648	3.35612		1.64741	1.39995		1.88266	5.41041		1.67329	1.40629		1.87979	5.12334					2.02138	0.55661		1.88716	0.36154		1.91994	3.03454		1.73986	1.23516		1.91945	4.83642		1.70741	1.23784		1.60251	0.52153
						1.85766	5.27513		1.67692	1.9427		1.79739	3.38151		1.64836	1.40935		1.88353	5.43922		1.67433	1.41923		1.88066	5.15327					2.02058	0.55419		1.88643	0.36011		1.9209	3.04829		1.73881	1.22823		1.92064	4.85764		1.70649	1.2297		1.60351	0.53011
						1.85863	5.30137		1.67755	1.9563		1.79846	3.40745		1.64932	1.41891		1.88512	5.46681		1.67531	1.43251		1.88174	5.18319					2.01965	0.55179		1.88506	0.35871		1.92143	3.06184		1.73776	1.22016		1.92159	4.86553		1.70574	1.22138		1.60461	0.53827
						1.85983	5.32748		1.6792	1.96181		1.79948	3.43328		1.6503	1.42867		1.88558	5.49552		1.67622	1.44589		1.88288	5.21316					2.01866	0.54945		1.88395	0.35715		1.92266	3.07533		1.7366	1.21294		1.92239	4.90295		1.70455	1.2135		1.60548	0.54553
						1.86033	5.3537		1.68066	1.9821		1.80039	3.459		1.65116	1.43842		1.88673	5.52407		1.67724	1.45957		1.88401	5.24294					2.01739	0.54709		1.88339	0.35578		1.92349	3.08874		1.73604	1.20524		1.92381	4.91374		1.70372	1.20535		1.60653	0.55223
						1.86153	5.38061		1.68142	1.99687		1.80144	3.48505		1.65231	1.44852		1.88754	5.53641		1.67833	1.47336		1.88474	5.27365					2.01652	0.54482		1.88217	0.35428		1.92479	3.10175		1.73435	1.19812		1.92451	4.95008		1.70264	1.19759		1.60739	0.55904
						1.86271	5.40672		1.68228	2.0116		1.80259	3.51115		1.65323	1.4587		1.8868	5.5076		1.67944	1.48715		1.88582	5.30423					2.01538	0.54253		1.88119	0.35295		1.92597	3.11529		1.7335	1.19071		1.92557	4.97122		1.7018	1.1894		1.6084	0.56553
						1.8635	5.43318		1.68356	2.02716		1.80328	3.53729		1.65427	1.46917					1.68014	1.50143		1.88659	5.34056					2.01425	0.54024		1.88042	0.35159		1.92707	3.12878		1.73311	1.18312		1.92644	5.00321		1.70046	1.18143		1.60937	0.57154
						1.8642	5.45975		1.68448	2.04216		1.80423	3.56359		1.65496	1.47965					1.68144	1.51547		1.88798	5.37222					2.01331	0.53811		1.87937	0.35008		1.9278	3.14216		1.73197	1.17651		1.92761	5.01927		1.69965	1.17342		1.61031	0.57722
						1.86579	5.48636		1.68522	2.05782		1.8054	3.58971		1.65584	1.49053					1.68242	1.52985		1.88895	5.40037					2.01233	0.53585		1.87829	0.34876		1.9287	3.15544		1.73036	1.1687		1.92851	5.05094		1.69851	1.16596		1.61136	0.58205
						1.86644	5.51278		1.68648	2.07382		1.80668	3.61601		1.65733	1.50142					1.68343	1.54461		1.88976	5.4302					2.01135	0.53373		1.87714	0.34732		1.92995	3.16901		1.72986	1.16137		1.92972	5.07071		1.69761	1.15816		1.61236	0.58694
						1.86772	5.53919		1.68751	2.09024		1.80757	3.64197		1.65827	1.51256					1.68444	1.55929		1.89084	5.46033					2.01032	0.53158		1.87615	0.3459		1.9304	3.18237		1.72908	1.15426		1.9304	5.09877		1.69669	1.15027		1.61333	0.59122
						1.86822	5.56652		1.68791	2.10639		1.80818	3.66851		1.65937	1.52392					1.68522	1.57434		1.89194	5.49157					2.00936	0.5295		1.87532	0.34461		1.93188	3.19624		1.72772	1.14717		1.93145	5.12225		1.69551	1.14217		1.61423	0.59421
						1.86958	5.59297		1.68905	2.12314		1.8094	3.69478		1.66054	1.53536					1.68638	1.58939		1.89284	5.52146					2.0087	0.52749		1.87434	0.34322		1.93257	3.20963		1.72631	1.14011		1.93263	5.15078		1.69463	1.13479		1.61537	0.59918
						1.87061	5.62033		1.69012	2.14041		1.81031	3.72132		1.6616	1.54706					1.68751	1.6047		1.89372	5.55188					2.00741	0.52535		1.87333	0.34188		1.93381	3.22321		1.72561	1.1329		1.93362	5.1723		1.69381	1.12728		1.6162	0.60289
						1.87121	5.64747		1.69097	2.1574		1.81099	3.74768		1.6619	1.55911					1.68832	1.62019		1.89494	5.58238					2.00647	0.5233		1.87253	0.34057		1.93493	3.23656		1.72446	1.12575		1.93456	5.17523		1.69249	1.1196		1.61734	0.60558
						1.87233	5.67428		1.69244	2.17478		1.81239	3.77444		1.66311	1.57121					1.68894	1.63586		1.89578	5.61257					2.00548	0.52128		1.87112	0.33919		1.93555	3.25004		1.72397	1.11888		1.93578	5.20185		1.69167	1.112		1.61816	0.60785
						1.87321	5.70192		1.69323	2.19252		1.81368	3.8008		1.66438	1.58351					1.69032	1.65171		1.89687	5.64282					2.0045	0.51922		1.87003	0.33788		1.9368	3.26375		1.72314	1.11181		1.93655	5.22416		1.69095	1.10436		1.6192	0.60951
						1.87444	5.72896		1.69416	2.21093		1.81441	3.82851		1.66546	1.59501					1.69126	1.66771		1.89799	5.67319					2.00363	0.51724		1.86963	0.33658		1.9379	3.27702		1.72209	1.10476		1.93767	5.22872		1.68945	1.09668		1.62027	0.61095
						1.87555	5.75631		1.69523	2.22867		1.81533	3.85501		1.66631	1.60775					1.69237	1.68382		1.89879	5.70376					2.00254	0.51523		1.86796	0.33534		1.93879	3.29046		1.72051	1.09763		1.93852	5.26612		1.68865	1.0892		1.62123	0.61158
						1.87629	5.78362		1.69612	2.24705		1.81662	3.88149		1.66747	1.62092					1.69316	1.70019		1.89986	5.73528					2.00157	0.51325		1.86734	0.33403		1.93976	3.30396		1.71986	1.09036		1.93972	5.27344		1.68777	1.08156		1.62219	0.61195
						1.87756	5.81127		1.69713	2.2658		1.81713	3.90834		1.66813	1.63399					1.69395	1.71672		1.90084	5.77222					2.00045	0.5113		1.86576	0.33271		1.94096	3.3175		1.71833	1.0837		1.9406	5.30544		1.68653	1.07424		1.62328	0.61175
						1.87806	5.83933		1.69809	2.28447		1.81818	3.9346		1.66931	1.64739					1.69541	1.7335		1.90175	5.8022					1.99948	0.50942		1.86518	0.3314		1.94187	3.33083		1.71738	1.07702		1.94153	5.31318		1.68581	1.0665		1.6242	0.61125
						1.87908	5.86873		1.69899	2.30419		1.81939	3.96275		1.67032	1.66087					1.69596	1.75045		1.90279	5.83291					1.99837	0.50745		1.8642	0.33015		1.94273	3.34433		1.71661	1.06973		1.94258	5.34734		1.68454	1.05924		1.62517	0.61061
						1.88022	5.89652		1.69988	2.32383		1.82032	3.99001		1.67131	1.67477					1.69702	1.76747		1.90387	5.86395					1.99734	0.50554		1.86331	0.32889		1.9437	3.35829		1.71553	1.0631		1.94368	5.35822		1.6837	1.0518		1.6262	0.60909
						1.88131	5.92449		1.7013	2.34302		1.8213	4.01656		1.67222	1.68884					1.69841	1.78473		1.90488	5.89458					1.99668	0.5038		1.86256	0.32756		1.9448	3.37134		1.71459	1.0563		1.94436	5.38878		1.68225	1.04432		1.62719	0.60703
						1.8822	5.9526		1.70195	2.36253		1.8225	4.04415		1.67306	1.70309					1.69937	1.80221		1.90556	5.92621					1.99531	0.50186		1.86125	0.32637		1.94578	3.38505		1.71333	1.04971		1.94523	5.4099		1.682	1.03668		1.62816	0.60457
						1.88344	5.9804		1.70284	2.3828		1.82302	4.07161		1.67394	1.71733					1.70036	1.81971		1.90678	5.95684					1.99454	0.50006		1.85997	0.32506		1.94686	3.39846		1.71321	1.04279		1.94679	5.44185		1.68083	1.0298		1.6292	0.60153
						1.88401	6.00891		1.7042	2.40273		1.82406	4.09915		1.67524	1.73211					1.7013	1.83757		1.90768	5.98782					1.99332	0.4982		1.85905	0.32384		1.9475	3.41204		1.71195	1.0362		1.94752	5.45511		1.67931	1.02234		1.63012	0.59825
						1.88564	6.03862		1.70527	2.42365		1.82511	4.12674		1.67631	1.74688					1.7021	1.85557		1.90895	6.01829					1.99236	0.49635		1.8583	0.32262		1.94869	3.42528		1.71005	1.02922		1.94869	5.50103		1.67862	1.01496		1.6312	0.59463
						1.88616	6.06819		1.70635	2.44462		1.82653	4.15435		1.67719	1.7619					1.70313	1.8736		1.90994	6.0486					1.99124	0.4946		1.85729	0.32137		1.94979	3.43915		1.70947	1.02271		1.94976	5.50988		1.67785	1.00786		1.63222	0.59016
						1.88727	6.09834		1.70679	2.46539		1.82702	4.18185		1.6785	1.77715					1.70426	1.89199		1.91074	6.07949					1.9904	0.49265		1.85618	0.32024		1.95101	3.45225		1.70848	1.0161		1.95084	5.54047		1.67649	1.00039		1.63325	0.58534
						1.88877	6.12897		1.7082	2.48645		1.82835	4.20921		1.67951	1.79251					1.70512	1.91035		1.91206	6.11022					1.98939	0.49097		1.85541	0.319		1.95172	3.46583		1.70814	1.00951		1.95157	5.57357		1.67588	0.99307		1.63414	0.58005
						1.88927	6.15848		1.70886	2.5073		1.82923	4.23699		1.68052	1.80815					1.70643	1.92895		1.91297	6.14187					1.98816	0.48915		1.85452	0.31778		1.95291	3.47948		1.70642	1.00247		1.95231	5.59463		1.67437	0.99478		1.63523	0.57413
						1.89023	6.18786		1.7106	2.52896		1.83045	4.26475		1.68133	1.82386					1.70737	1.94774		1.9139	6.17295					1.98764	0.48737		1.85351	0.31662		1.95381	3.49294		1.70624	0.99874		1.95342	5.60804		1.67324	0.98252		1.63612	0.56789
						1.89101	6.21707		1.71068	2.5504		1.83118	4.29281		1.68223	1.83989					1.70841	1.96655		1.91517	6.20371					1.98634	0.48568		1.85217	0.31536		1.95461	3.50641		1.70403	0.99353		1.95448	5.63105		1.67268	0.97548		1.63723	0.56134
						1.89215	6.2464		1.71236	2.57246		1.83228	4.32073		1.68289	1.85624					1.70972	1.98594		1.91607	6.23466					1.98549	0.48389		1.85109	0.31421		1.95582	3.51983		1.70324	0.98714		1.95568	5.61849		1.67093	0.96835		1.63825	0.5539
						1.89322	6.27559		1.7129	2.59449		1.83311	4.34823		1.6843	1.87267					1.71057	2.00556		1.91679	6.26566					1.98452	0.48223		1.85044	0.313		1.95656	3.53344		1.70257	0.98057		1.95656	5.65574		1.66995	0.96123		1.63916	0.54591
						1.89425	6.30494		1.71422	2.61645		1.83412	4.37633		1.68513	1.88924					1.71164	2.02483		1.91772	6.29676					1.98351	0.48058		1.8491	0.31182		1.9576	3.54677		1.70074	0.97412		1.95791	5.65591		1.66943	0.95405		1.6402	0.53775
						1.89536	6.33398		1.71473	2.63927		1.83527	4.40456		1.68595	1.90599					1.71255	2.0448		1.91892	6.32813					1.98255	0.47888		1.84817	0.31068		1.95835	3.56035		1.70063	0.96769		1.95888	5.69224		1.66819	0.94708		1.64117	0.52876
						1.89644	6.36271		1.71631	2.66169		1.83639	4.4326		1.68701	1.92298					1.71379	2.06461		1.91993	6.3593					1.98127	0.47717		1.84737	0.30945		1.9597	3.57405		1.69938	0.96132		1.95951	5.71367		1.667	0.93988		1.64214	0.51916
						1.89749	6.39277		1.71717	2.68433		1.83728	4.46066		1.68809	1.9402					1.71487	2.08425		1.92105	6.39046					1.98047	0.47549		1.84626	0.30832		1.96059	3.58728		1.69899	0.95491		1.96061	5.72338		1.6663	0.93293		1.64319	0.50934
						1.89841	6.42174		1.7179	2.70706		1.83846	4.48871		1.68909	1.95734					1.71591	2.10414		1.92192	6.42233					1.97957	0.47384		1.84524	0.30717		1.9617	3.60103		1.69749	0.94848		1.96174	5.75802		1.66499	0.92587		1.64412	0.49921
						1.89921	6.451		1.71923	2.73028		1.83935	4.51698		1.69055	1.96891					1.71683	2.12451		1.92287	6.45424					1.97861	0.47212		1.84429	0.30598		1.96249	3.61417		1.69645	0.9422		1.96241	5.79619		1.6644	0.919		1.64525	0.48852
						1.90047	6.48024		1.71989	2.75318		1.84026	4.54527		1.69163	1.99261					1.71786	2.14466		1.92394	6.48613					1.9773	0.47053		1.84315	0.30495		1.96364	3.62783		1.69502	0.93586		1.96374	5.81048		1.66325	0.91199		1.64623	0.4775
						1.90149	6.50939		1.72117	2.77613		1.84126	4.57353		1.69264	2.01049					1.71873	2.16501		1.9248	6.51805					1.97645	0.46883		1.84202	0.30377		1.96474	3.64113		1.69394	0.92949		1.96454	5.8256		1.66195	0.90507		1.64724	0.4662
						1.90249	6.53945		1.72232	2.8001		1.84216	4.60184		1.69395	2.02872					1.71968	2.18654		1.9259	6.55028					1.97566	0.46723		1.84125	0.30264		1.96598	3.65466		1.69352	0.92327		1.96597	5.87745		1.66122	0.89802		1.64825	0.45453
						1.90364	6.56905		1.72284	2.82364		1.84343	4.63035		1.69469	2.04689					1.72065	2.20729		1.9268	6.58286					1.97416	0.4656		1.8402	0.30147		1.96665	3.66846		1.69306	0.91694		1.96684	5.90543		1.66039	0.89111		1.64922	0.44273
						1.90462	6.59864		1.72396	2.84665		1.84417	4.65864		1.69543	2.06533					1.72166	2.22728		1.92772	6.61479					1.97325	0.46392		1.83926	0.30038		1.96758	3.68178		1.69118	0.91082		1.96767	5.92731		1.65936	0.88428		1.6503	0.43065
						1.90475	6.61588		1.72494	2.86935		1.84558	4.68693		1.6965	2.08375					1.72289	2.24782								1.97249	0.46238		1.83836	0.29921		1.96866	3.69491		1.68996	0.90452		1.96862	5.91231		1.65795	0.87727		1.65123	0.41845
									1.72623	2.89282		1.84654	4.70626		1.6978	2.10269					1.72384	2.26913								1.97134	0.46075		1.8373	0.2981		1.96772	3.71248		1.6892	0.89835		1.96966	5.94322		1.65736	0.8704		1.65222	0.40562
									1.72726	2.91722		1.84616	4.7177		1.69882	2.12145					1.72497	2.29004								1.97064	0.45926		1.8362	0.29697		1.9689	3.68758		1.68813	0.89219		1.96918	5.95273		1.65624	0.8636		1.65323	0.39313
									1.72793	2.94187					1.69972	2.14049					1.72566	2.31089								1.96949	0.45765		1.83541	0.29581		1.968	3.66309		1.68748	0.88598		1.96876	5.91238		1.65507	0.85681		1.65427	0.38056
									1.7288	2.9657					1.70095	2.15951					1.72673	2.3322								1.96859	0.45603		1.8343	0.29475		1.96652	3.63944		1.68665	0.87988		1.9676	5.84081		1.65408	0.8501		1.65529	0.36807
									1.72976	2.99041					1.70151	2.17882					1.72778	2.35337								1.96725	0.45454		1.83332	0.29362		1.96564	3.61679		1.68594	0.87376		1.96656	5.80126		1.65331	0.8433		1.65631	0.35565
									1.73112	3.01528					1.70263	2.19816					1.72886	2.37479								1.96659	0.45287		1.83203	0.29257		1.96468	3.59406		1.68483	0.86765		1.96562	5.74603		1.65217	0.83646		1.65723	0.3436
									1.7317	3.04007					1.70368	2.21778					1.72997	2.39627								1.96556	0.45142		1.83139	0.29145		1.96344	3.57208		1.68336	0.86155		1.9647	5.68911		1.65094	0.82973		1.65832	0.33149
									1.73286	3.06468					1.70472	2.23752					1.73099	2.41816								1.9645	0.44976		1.8305	0.29038		1.96279	3.54931		1.68269	0.85561		1.96349	5.61657		1.65043	0.82291		1.6592	0.31973
									1.73398	3.09013					1.70569	2.25728					1.73164	2.44011								1.96347	0.44819		1.82942	0.28937		1.96174	3.52777		1.68116	0.84962		1.96243	5.57933		1.64928	0.8163		1.66019	0.30833
									1.73472	3.11453					1.70638	2.2775					1.73298	2.46174								1.96213	0.44677		1.82853	0.28822		1.96097	3.50581		1.68009	0.8436		1.96175	5.52792		1.64808	0.80952		1.66133	0.29728
									1.73586	3.14013					1.7076	2.29763					1.73337	2.48398								1.96144	0.44516		1.82723	0.28716		1.96002	3.4838		1.67938	0.83764		1.96054	5.48402		1.64761	0.8029		1.66236	0.28668
									1.73653	3.16489					1.70868	2.31778					1.73471	2.50604								1.96024	0.4437		1.82647	0.2861		1.95898	3.46222		1.67784	0.83171		1.95974	5.44876		1.64609	0.79624		1.66333	0.27648
									1.73814	3.19032					1.70961	2.33787					1.73547	2.52847								1.95924	0.44213		1.82502	0.28498		1.95761	3.44134		1.67745	0.82566		1.95859	5.39641		1.64533	0.78966		1.66415	0.26683
									1.73883	3.21622					1.71066	2.35818					1.73692	2.55029								1.95847	0.44073		1.82427	0.28394		1.95636	3.42006		1.6759	0.81974		1.95785	5.36198		1.64427	0.78304		1.66531	0.25766
									1.74006	3.2423					1.71158	2.37818					1.73744	2.57291								1.95758	0.43931		1.82333	0.28285		1.95545	3.39922		1.6755	0.81385		1.95652	5.31479		1.64291	0.77639		1.6663	0.24915
									1.74048	3.26798					1.71269	2.39889					1.73861	2.59513								1.95639	0.43772		1.82239	0.28176		1.95465	3.37823		1.67495	0.80793		1.9556	5.26842		1.6421	0.76994		1.66723	0.24104
									1.74177	3.29425					1.71352	2.41984					1.73991	2.61743								1.95547	0.43628		1.82107	0.28077		1.95366	3.358		1.67347	0.80204		1.95454	5.20409		1.64105	0.76327		1.66834	0.23355
									1.74326	3.32081					1.7144	2.44075					1.74072	2.63984								1.95426	0.43473		1.82022	0.27964		1.95263	3.33722		1.67208	0.79627		1.95382	5.16896		1.64019	0.75678		1.66929	0.22654
									1.74385	3.34669					1.71559	2.46167					1.74145	2.66282								1.95334	0.4332		1.81941	0.2786		1.95163	3.31692		1.67109	0.79046		1.95295	5.11306		1.63924	0.75036		1.67033	0.22007
									1.74478	3.37317					1.71664	2.48276					1.74285	2.68521								1.95264	0.43173		1.81814	0.27757		1.95048	3.29697		1.67024	0.78462		1.95171	5.08416		1.63828	0.74374		1.67125	0.21406
									1.74563	3.39998					1.71743	2.50411					1.74341	2.70799								1.95119	0.43018		1.81723	0.27652		1.94936	3.27661		1.66904	0.77887		1.9507	5.03786		1.63694	0.73725		1.67228	0.20846
									1.74701	3.42627					1.71861	2.5253					1.74477	2.73069								1.95062	0.42871		1.81612	0.27549		1.94853	3.26414		1.66811	0.77305		1.94964	4.99721		1.63649	0.73078		1.6733	0.20339
									1.74804	3.45301					1.71936	2.54703					1.74605	2.75361								1.94935	0.42717		1.81537	0.27438		1.94785	3.24529		1.66718	0.76735		1.94869	4.94534		1.63521	0.72438		1.67429	0.19864
									1.74908	3.48041					1.72045	2.56802					1.74675	2.77645								1.94826	0.42562		1.81442	0.27338		1.94672	3.2247		1.66631	0.76161		1.94773	4.91855		1.6346	0.71784		1.67521	0.19433
									1.74932	3.50756					1.72179	2.58976					1.74791	2.79963								1.94747	0.42416		1.81337	0.27232		1.94558	3.20405		1.66544	0.75591		1.94687	4.87413		1.6334	0.71155		1.67625	0.1906
									1.75039	3.53438					1.72297	2.6113					1.74872	2.8226								1.94652	0.42263		1.81258	0.27125		1.94471	3.1844		1.66469	0.75023		1.94535	4.85916		1.63238	0.70512		1.6772	0.18701
									1.75194	3.56132					1.72357	2.63314					1.74999	2.84571								1.94575	0.42123		1.81135	0.27022		1.94384	3.16482		1.66362	0.74449		1.94495	4.81721		1.63169	0.69889		1.67833	0.18374
									1.75315	3.58853					1.72462	2.65528					1.75048	2.86881								1.94453	0.4198		1.81033	0.26915		1.94234	3.1456		1.66228	0.73887		1.94368	4.7761		1.63024	0.69243		1.67922	0.18093
									1.75384	3.61648					1.72557	2.67698					1.75208	2.89199								1.94341	0.41823		1.80916	0.26812		1.9417	3.12646		1.6612	0.73322		1.94246	4.73702		1.62986	0.68613		1.68028	0.17824
									1.75485	3.64386					1.72672	2.69895					1.75254	2.91523								1.94238	0.41673		1.80802	0.26712		1.94064	3.10769		1.66008	0.72758		1.9415	4.70022		1.62838	0.6798		1.68128	0.17588
									1.75585	3.671					1.72749	2.7213					1.7535	2.93823								1.94156	0.41526		1.80752	0.26608		1.93989	3.08892		1.65938	0.72199		1.94077	4.66806		1.62754	0.67356		1.68232	0.17388
									1.75671	3.69859					1.72866	2.74346					1.7544	2.96149								1.94042	0.41371		1.80645	0.26506		1.93838	3.07001		1.6583	0.71647		1.93992	4.62987		1.62629	0.66727		1.68338	0.17198
									1.75789	3.7267					1.72968	2.7659					1.75559	2.98472								1.9393	0.41221		1.80542	0.26403		1.93699	3.05104		1.65756	0.71095		1.9388	4.59393		1.62538	0.66085		1.68437	0.17028
									1.75848	3.754					1.7307	2.78828					1.75633	3.00827								1.9384	0.41072		1.80424	0.2631		1.93671	3.0322		1.65619	0.70546		1.93761	4.56121		1.62401	0.65467		1.68546	0.16887
									1.75996	3.78188					1.73182	2.81045					1.75748	3.0316								1.93757	0.40917		1.80335	0.26203		1.93588	3.01321		1.65514	0.69992		1.93696	4.5198		1.62353	0.64848		1.68639	0.16766
									1.76103	3.80998					1.73276	2.83285					1.75836	3.05527								1.93634	0.4077		1.80224	0.261		1.93513	2.99524		1.65428	0.6944		1.93586	4.50581		1.62244	0.64215		1.68742	0.16657
									1.76177	3.83784					1.73369	2.85534					1.75968	3.07833								1.93533	0.40619		1.80119	0.25995		1.93381	2.97712		1.65351	0.68886		1.93468	4.45938		1.62116	0.63598		1.68839	0.16562
									1.76311	3.86563					1.7347	2.878					1.76027	3.1019								1.93443	0.40468		1.8003	0.25896		1.93261	2.95897		1.65228	0.68346		1.9339	4.43068		1.62063	0.62978		1.68939	0.16511
									1.76419	3.89329					1.73541	2.90073					1.76153	3.12491								1.93359	0.40317		1.79929	0.25791		1.93141	2.94063		1.65149	0.67796		1.93277	4.38585		1.61952	0.62353		1.69039	0.16441
									1.76542	3.92151					1.73668	2.92349					1.76254	3.14817								1.93224	0.40178		1.79848	0.25689		1.93068	2.92279		1.65025	0.67255		1.93179	4.35229		1.61841	0.61737		1.69132	0.16402
									1.76598	3.94972					1.73759	2.94636					1.76359	3.1716								1.9316	0.40027		1.79707	0.25588		1.92978	2.90462		1.64919	0.66716		1.93073	4.31802		1.61746	0.61121		1.69242	0.16378
									1.76697	3.97797					1.73855	2.96929					1.76436	3.195								1.93018	0.39879		1.79606	0.25484		1.92906	2.88633		1.64855	0.66176		1.92984	4.29142		1.6169	0.60486		1.69339	0.16358
									1.76842	4.00645					1.73961	2.99201					1.76551	3.21903								1.92911	0.39725		1.79509	0.25386		1.92778	2.86866		1.64703	0.65631		1.92868	4.25321		1.61518	0.59833		1.69439	0.16357
									1.76885	4.03519					1.74074	3.015					1.76648	3.24282								1.92879	0.39574		1.79438	0.25283		1.92669	2.85104		1.64651	0.65095		1.92765	4.22267		1.6142	0.59241		1.6954	0.16454
									1.76999	4.06332					1.74158	3.03802					1.76755	3.26655								1.92733	0.39427		1.79326	0.25181		1.92546	2.83326		1.6453	0.64561		1.92673	4.18698		1.61344	0.58683		1.69652	0.16442
									1.77092	4.09182					1.74264	3.06126					1.76864	3.29004								1.92629	0.39269		1.79247	0.25085		1.92462	2.81564		1.64405	0.64032		1.92578	4.14874		1.61249	0.58088		1.6975	0.16463
									1.77184	4.12031					1.74378	3.08432					1.76947	3.31367								1.92532	0.39123		1.79125	0.24989		1.92319	2.79809		1.64355	0.63503		1.92465	4.119		1.61115	0.57501		1.69858	0.16501
									1.77289	4.14931					1.74463	3.10699					1.77046	3.33721								1.92407	0.38974		1.79027	0.24885		1.92274	2.78049		1.64238	0.62975		1.92347	4.08764		1.61039	0.56909		1.6995	0.16553
									1.77357	4.17819					1.74571	3.1303					1.77132	3.36115								1.92339	0.38815		1.78934	0.24791		1.92176	2.76316		1.64134	0.62443		1.92282	4.05797		1.60972	0.56318		1.70051	0.16609
									1.77503	4.20762					1.74629	3.15336					1.77269	3.38491								1.92272	0.38672		1.78812	0.24684		1.92071	2.74556		1.64054	0.61915		1.92156	4.0277		1.60839	0.55727		1.70161	0.16688
									1.77643	4.23633					1.7474	3.17648					1.77339	3.40844								1.92124	0.38514		1.78709	0.24584		1.91944	2.72827		1.63967	0.61397		1.92068	3.99788		1.60736	0.55144		1.7025	0.16775
									1.77722	4.26528					1.74858	3.20015					1.77434	3.43258								1.92048	0.38366		1.78619	0.24485		1.91842	2.71094		1.63838	0.6087		1.91966	3.95915		1.6066	0.54544		1.7035	0.16863
									1.77787	4.29488					1.74964	3.22341					1.77553	3.45618								1.91972	0.38226		1.78538	0.24378		1.91771	2.69367		1.63757	0.60356		1.91859	3.9423		1.60555	0.53972		1.7044	0.16963
									1.77874	4.32412					1.75052	3.2469					1.7763	3.47977								1.91833	0.38073		1.7844	0.24285		1.91664	2.67634		1.63602	0.59831		1.91771	3.91		1.60434	0.53393		1.70546	0.17083
									1.78004	4.35369					1.75171	3.27039					1.77727	3.5039								1.91738	0.37922		1.78325	0.24181		1.91571	2.65934		1.635	0.5931		1.91662	3.88981		1.60354	0.52809		1.70656	0.17197
									1.78113	4.38252					1.75265	3.2939					1.77865	3.52753								1.91639	0.37768		1.78215	0.24079		1.91462	2.64244		1.63456	0.58799		1.91559	3.85692		1.60251	0.52215		1.70754	0.1733
									1.78197	4.41267					1.75378	3.31756					1.77962	3.5517								1.91561	0.37614		1.78129	0.23982		1.91371	2.62551		1.63368	0.58294		1.9146	3.82539		1.60191	0.51647		1.70856	0.17489
									1.78278	4.44234					1.75467	3.3413					1.78038	3.5753								1.91458	0.37469		1.78035	0.2388		1.91266	2.60838		1.63261	0.57771		1.91374	3.79776		1.6002	0.51103		1.70954	0.17624
									1.78391	4.47218					1.75572	3.36483					1.78158	3.59897								1.91345	0.37305		1.77951	0.23783		1.91135	2.59159		1.63174	0.57263		1.91252	3.75398		1.5993	0.50546		1.71056	0.17773
									1.78502	4.50123					1.75639	3.38891					1.78265	3.62326								1.91233	0.37159		1.77833	0.23693		1.91077	2.57508		1.63092	0.56752		1.91177	3.72478		1.59864	0.4999		1.71161	0.17944
									1.78599	4.53145					1.75771	3.41263					1.78345	3.64695								1.91131	0.37006		1.77746	0.23584		1.90945	2.5585		1.62979	0.56247		1.91077	3.70296		1.59714	0.49398		1.71248	0.18109
									1.7875	4.5615					1.75876	3.4366					1.78449	3.6709								1.9104	0.36851		1.77605	0.23488		1.90831	2.54193		1.62828	0.55742		1.90983	3.67001		1.5963	0.48841		1.71346	0.18288
									1.78854	4.59061					1.75978	3.46041					1.78545	3.69492								1.90916	0.36701		1.77524	0.23387		1.90753	2.52535		1.62731	0.55241		1.90891	3.64145		1.59571	0.48279		1.71452	0.1848
									1.78963	4.6213					1.76055	3.48443					1.78659	3.71852								1.90847	0.36543		1.77441	0.23288		1.90664	2.50892		1.6267	0.54741		1.90765	3.61345		1.59462	0.47713		1.7155	0.18669
									1.7905	4.65093					1.76148	3.50858					1.78757	3.74208								1.90725	0.36399		1.77337	0.23194		1.90537	2.49226		1.62557	0.54236		1.90648	3.57719		1.59305	0.4715		1.71656	0.1888
									1.79123	4.68089					1.76267	3.53251					1.78859	3.76631								1.90649	0.3625		1.77229	0.23088		1.90471	2.47606		1.62423	0.53739		1.90571	3.5489		1.59233	0.46579		1.71743	0.19098
									1.79252	4.71058					1.76377	3.55671					1.78936	3.78994								1.90525	0.36091		1.77133	0.22995		1.90367	2.45941		1.62377	0.53247		1.90477	3.52775		1.5914	0.46036		1.71861	0.19319
									1.79339	4.74038					1.7644	3.58084					1.79033	3.81366								1.90451	0.35947		1.77018	0.22891		1.90258	2.44294		1.62212	0.52741		1.90383	3.49705		1.59023	0.45494		1.71956	0.19546
									1.79445	4.77087					1.76541	3.60507					1.79161	3.83778								1.90335	0.35784		1.76932	0.22792		1.90135	2.42677		1.62176	0.52258		1.90256	3.46831		1.58942	0.44936		1.72058	0.19779
									1.79534	4.80145					1.76672	3.6292					1.79257	3.8618								1.90233	0.35631		1.76825	0.22694		1.90066	2.41091		1.62068	0.51761		1.90158	3.44031		1.58872	0.44375		1.7216	0.2003
									1.79631	4.83214					1.76751	3.65325					1.79341	3.88538								1.9015	0.35481		1.76704	0.22595		1.89975	2.39473		1.61953	0.51275		1.90076	3.41087		1.58728	0.43816		1.72259	0.20276
									1.79725	4.86189					1.76827	3.67732					1.79446	3.90905								1.90044	0.35321		1.76629	0.22506		1.89877	2.37862		1.61812	0.50781		1.89977	3.38778		1.58629	0.43265		1.72349	0.20539
									1.79794	4.8929					1.76955	3.70176					1.7955	3.93296								1.89929	0.35174		1.76515	0.22407		1.89748	2.36294		1.61803	0.50289		1.89865	3.3601		1.58555	0.42711		1.72448	0.2082
									1.79915	4.92322					1.77055	3.72622					1.79645	3.95652								1.8983	0.35013		1.76431	0.22309		1.89671	2.34723		1.61663	0.49801		1.89767	3.33434		1.58431	0.42157		1.72557	0.21091
									1.80008	4.95396					1.77151	3.75061					1.79729	3.98047								1.8973	0.34856		1.76323	0.22208		1.8958	2.33119		1.6153	0.49301		1.89674	3.3165		1.5833	0.4162		1.7265	0.21371
									1.80077	4.98455					1.77269	3.77472					1.79857	4.00425								1.89634	0.34706		1.76255	0.22107		1.89457	2.31525		1.61478	0.48829		1.89578	3.27903		1.58234	0.41066		1.72765	0.21682
									1.80218	5.01553					1.77381	3.79908					1.79969	4.02829								1.89565	0.34542		1.76132	0.22012		1.8935	2.29978		1.61363	0.48349		1.89472	3.25936		1.58158	0.4052		1.72846	0.21981
									1.80309	5.04575					1.77489	3.82374					1.80049	4.05187								1.89455	0.34396		1.76047	0.21911		1.89257	2.28391		1.61256	0.47861		1.89357	3.22213		1.58078	0.39977		1.72952	0.22288
									1.80406	5.07674					1.77557	3.84827					1.80133	4.07578								1.89338	0.34242		1.7591	0.21814		1.8913	2.2681		1.61139	0.47384		1.89274	3.20545		1.57897	0.39434		1.73058	0.22613
									1.80498	5.10757					1.77659	3.87245					1.8024	4.09948								1.89245	0.34081		1.75831	0.21713		1.89074	2.2525		1.61035	0.4691		1.89172	3.17147		1.57822	0.38902		1.73162	0.22939
									1.80611	5.13848					1.77782	3.89678					1.80351	4.12332								1.89152	0.33931		1.75714	0.21616		1.88966	2.2365		1.60977	0.46431		1.89074	3.15267		1.57724	0.3835		1.73257	0.23274
									1.80684	5.16941					1.77862	3.92097					1.80469	4.14729								1.89038	0.3377		1.7562	0.21522		1.88876	2.22092		1.60845	0.45956		1.88954	3.12201		1.57614	0.37825		1.73345	0.23623
									1.80832	5.20048					1.77976	3.94541					1.80535	4.17122								1.88947	0.3361		1.75522	0.21422		1.88728	2.20564		1.60748	0.45477		1.88892	3.09473		1.57563	0.37298		1.73458	0.23979
									1.80922	5.23147					1.78057	3.97004					1.80632	4.19512								1.88846	0.33455		1.75441	0.21329		1.88684	2.1896		1.60641	0.45005		1.88777	3.07306		1.57463	0.36751		1.73556	0.24338
									1.8102	5.26266					1.78191	3.99463					1.8076	4.21904								1.88741	0.33292		1.75347	0.21241		1.88573	2.17428		1.60538	0.44538		1.88659	3.04209		1.57344	0.36219		1.73658	0.24703
									1.81067	5.2934					1.78275	4.01919					1.80851	4.24299								1.88658	0.33139		1.7525	0.21143		1.88464	2.15885		1.60454	0.44066		1.88584	3.0256		1.57217	0.35687		1.73754	0.25087
									1.81175	5.32481					1.7836	4.04412					1.80952	4.26689								1.8855	0.3298		1.75116	0.21045		1.88357	2.14345		1.60386	0.43593		1.88457	2.99623		1.5713	0.35147		1.73849	0.25465
									1.81299	5.35613					1.78468	4.06842					1.81058	4.29069								1.88411	0.3282		1.75028	0.20942		1.88264	2.12853		1.60224	0.43131		1.88365	2.97224		1.57034	0.34607		1.73955	0.25856
									1.81443	5.38752					1.78573	4.0934					1.81151	4.31453								1.88326	0.32667		1.74939	0.20852		1.88126	2.11327		1.60142	0.42657		1.883	2.94754		1.56973	0.34084		1.74051	0.26268
									1.8147	5.41866					1.78666	4.11783					1.81267	4.33826								1.88238	0.32503		1.74848	0.20749		1.8807	2.09797		1.60044	0.42197		1.88177	2.92431		1.56831	0.33545		1.74156	0.26674
									1.81591	5.45004					1.78764	4.14282					1.81354	4.36209								1.88146	0.32356		1.74731	0.20655		1.8796	2.08256		1.59942	0.41726		1.88054	2.89693		1.56745	0.33034		1.74254	0.2709
									1.81719	5.48183					1.78865	4.1673					1.81451	4.38595								1.88044	0.32199		1.74617	0.20562		1.87885	2.06742		1.59831	0.41257		1.87964	2.8732		1.5668	0.32502		1.7435	0.27527
									1.8181	5.51255					1.7898	4.19231					1.81548	4.40997								1.87967	0.32037		1.74497	0.20459		1.87754	2.05214		1.59735	0.40804		1.87869	2.85357		1.56499	0.31981		1.74456	0.27958
									1.81868	5.54391					1.79079	4.21706					1.81631	4.4337								1.87849	0.31874		1.74421	0.20364		1.87645	2.03758		1.59613	0.40345		1.8777	2.83487		1.56441	0.31445		1.74538	0.28396
									1.82023	5.57518					1.79157	4.24188					1.81759	4.45772								1.87736	0.31726		1.74308	0.2027		1.8757	2.02223		1.5956	0.39877		1.87673	2.81004		1.56358	0.30927		1.74653	0.28855
									1.82129	5.60724					1.79273	4.26684					1.81817	4.48141								1.87637	0.31561		1.74223	0.20172		1.87491	2.00749		1.59442	0.39425		1.8755	2.78751		1.56246	0.30406		1.74743	0.29309
									1.82232	5.63858					1.79365	4.2919					1.81947	4.50516								1.87549	0.314		1.74151	0.20076		1.87379	1.99242		1.5936	0.38964		1.87456	2.76243		1.56135	0.29872		1.74865	0.29777
									1.82272	5.67097					1.79493	4.31677					1.82042	4.52894								1.87464	0.31245		1.74045	0.19987		1.87244	1.97776		1.59269	0.3851		1.87362	2.73788		1.56017	0.29362		1.74944	0.30253
									1.82385	5.70256					1.79552	4.34161					1.82149	4.55259								1.87361	0.31079		1.73927	0.19888		1.87151	1.96266		1.59128	0.38053		1.87272	2.71931		1.55946	0.28831		1.75049	0.30735
									1.82511	5.73453					1.79679	4.36649					1.82241	4.5767								1.87274	0.30925		1.73851	0.19796		1.87072	1.94802		1.59011	0.3761		1.87171	2.69728		1.55851	0.28292		1.75154	0.31232
									1.82575	5.76635					1.79777	4.39125					1.82337	4.60039								1.87164	0.30768		1.73734	0.19699		1.86981	1.93341		1.58939	0.37151		1.87055	2.67344		1.55704	0.27766		1.75239	0.31731
									1.82687	5.79848					1.79844	4.41611					1.82439	4.62423								1.87044	0.306		1.73605	0.19601		1.86881	1.91892		1.58869	0.36703		1.8697	2.65283		1.55683	0.27272		1.75343	0.32252
									1.82828	5.83058					1.79939	4.44136					1.82551	4.64754								1.86942	0.30443		1.73556	0.19507		1.86785	1.90396		1.58725	0.36256		1.86855	2.62453		1.55528	0.26769		1.75438	0.32771
									1.82888	5.86268					1.80073	4.46621					1.82645	4.6712								1.86833	0.30292		1.73431	0.1941		1.86665	1.88967		1.58649	0.35798		1.86779	2.60661		1.55425	0.26266		1.75547	0.33297
									1.82998	5.89487					1.80184	4.49111					1.82765	4.69476								1.86768	0.30131		1.73303	0.19312		1.86567	1.87464		1.58538	0.35348		1.86639	2.58234		1.55339	0.25744		1.75641	0.33841
									1.83117	5.92703					1.80276	4.51631					1.82847	4.71864								1.86656	0.2997		1.73256	0.19216		1.86414	1.86046		1.58437	0.34901		1.86581	2.56321		1.55213	0.25237		1.75745	0.34388
									1.83196	5.9594					1.80359	4.54144					1.82951	4.74216								1.86518	0.29808		1.7314	0.19118		1.86332	1.84595		1.58345	0.34448		1.86474	2.53895		1.5515	0.24737		1.7585	0.34931
									1.83294	5.99193					1.80484	4.56612					1.83031	4.76611								1.86434	0.29648		1.73008	0.1903		1.86218	1.83135		1.58255	0.33998		1.86377	2.51913		1.5503	0.24218		1.75947	0.35502
									1.83426	6.02385					1.80565	4.59103					1.83164	4.78993								1.86357	0.29483		1.72939	0.18929		1.86149	1.81692		1.58162	0.33552		1.86273	2.4971		1.54931	0.23716		1.76038	0.3608
									1.83464	6.05589					1.80666	4.61637					1.83244	4.81383								1.86246	0.29322		1.7282	0.18838		1.86059	1.8029		1.58023	0.33108		1.86168	2.46549		1.54853	0.232		1.7615	0.36659
									1.83602	6.08832					1.80785	4.64103					1.83354	4.83744								1.86145	0.29164		1.72708	0.18751		1.85996	1.78858		1.57963	0.32665		1.86048	2.44881		1.5471	0.22699		1.76244	0.37248
									1.83674	6.12113					1.80839	4.66578					1.83465	4.86129								1.86059	0.28997		1.72623	0.18648		1.85871	1.77416		1.57868	0.32235		1.86	2.42397		1.54625	0.22205		1.76331	0.37843
									1.83775	6.15375					1.80987	4.69071					1.8356	4.88528								1.85937	0.2884		1.72525	0.1856		1.85794	1.76016		1.57756	0.31791		1.85865	2.40718		1.5455	0.21683		1.76447	0.38452
									1.83872	6.18566					1.81061	4.71549					1.83646	4.90912								1.85858	0.28677		1.72454	0.18461		1.85687	1.74599		1.57639	0.31348		1.85771	2.38851		1.54417	0.21179		1.76535	0.39066
									1.84002	6.21825					1.81154	4.74051					1.83727	4.93299								1.85722	0.28515		1.72342	0.1837		1.8559	1.73243		1.57558	0.30905		1.85669	2.3584		1.54361	0.20671		1.7664	0.39694
									1.8411	6.25015					1.81275	4.76559					1.83844	4.95703								1.85651	0.28358		1.72241	0.18277		1.85469	1.71871		1.57458	0.30458		1.85563	2.34153		1.54247	0.2016		1.76743	0.40321
									1.84217	6.28252					1.81362	4.79052					1.8394	4.98088								1.85555	0.28199		1.72109	0.18176		1.85367	1.70478		1.57349	0.30035		1.85473	2.32123		1.54112	0.19661		1.76842	0.40966
									1.84307	6.31512					1.81463	4.81585					1.84041	5.00455								1.85457	0.28041		1.72015	0.18087		1.85237	1.69099		1.57251	0.29595		1.8536	2.30095		1.5403	0.19146		1.76951	0.41606
									1.84391	6.34777					1.8157	4.84079					1.8417	5.02887								1.85329	0.27878		1.71936	0.17992		1.85188	1.67702		1.57172	0.29158		1.85267	2.27903		1.53941	0.18645		1.77041	0.42263
									1.84513	6.38008					1.81663	4.8661					1.8429	5.05267								1.85273	0.27714		1.71842	0.17898		1.85064	1.66365		1.57053	0.28725		1.85152	2.25036		1.53816	0.18142		1.7715	0.42931
									1.84614	6.41263					1.81726	4.8914					1.84355	5.07666								1.85151	0.27553		1.7173	0.17811		1.84959	1.64966		1.56986	0.28289		1.8506	2.2359		1.53761	0.1763		1.77249	0.43616
									1.84727	6.44523					1.8184	4.91615					1.84434	5.10074								1.8502	0.27388		1.71614	0.17711		1.84864	1.63588		1.56889	0.27853		1.84959	2.20983		1.53642	0.17115		1.77337	0.44293
									1.84838	6.47799					1.81949	4.94158					1.84545	5.12457								1.8492	0.27226		1.71548	0.17625		1.84768	1.62256		1.56733	0.27421		1.84866	2.19261		1.53544	0.1662		1.77442	0.44987
									1.84894	6.51016					1.8202	4.96662					1.84649	5.14863								1.84844	0.27067		1.71442	0.17534		1.84671	1.60853		1.56629	0.26989		1.84761	2.16939		1.53418	0.16106		1.77536	0.45693
									1.8502	6.543					1.82156	4.99188					1.84761	5.17263								1.84741	0.26901		1.71329	0.17436		1.84516	1.59527		1.56535	0.26553		1.84678	2.14974		1.53367	0.15589		1.77643	0.46397
									1.85111	6.57607					1.82223	5.01741					1.84859	5.19679								1.84662	0.26738		1.71251	0.17348		1.84469	1.58191		1.56473	0.26119		1.84551	2.12895		1.53237	0.15098		1.77736	0.47114
									1.85186	6.60885					1.82369	5.04231					1.84941	5.22073								1.84523	0.26577		1.71114	0.17251		1.84384	1.56855		1.56342	0.25695		1.84451	2.1138		1.53129	0.146		1.7784	0.47841
									1.85251	6.64186					1.82451	5.06766					1.85066	5.24429								1.8446	0.26411		1.71038	0.1716		1.84261	1.55556		1.56297	0.25268		1.84363	2.09186		1.53042	0.14105		1.77934	0.48565
									1.85394	6.67427					1.82534	5.09319					1.85159	5.26861								1.84307	0.2626		1.70931	0.1707		1.84171	1.54306		1.56157	0.24833		1.84235	2.07097		1.52956	0.13604		1.7804	0.49301
									1.85511	6.70728					1.82633	5.11833					1.85261	5.29268								1.84241	0.26104		1.70822	0.16968		1.84035	1.52983		1.56093	0.24413		1.84171	2.04833		1.52836	0.13095		1.7814	0.50054
									1.85569	6.74059					1.82743	5.14348					1.8535	5.31676								1.84146	0.2594		1.70725	0.16881		1.8397	1.51691		1.55897	0.23985		1.84069	2.03395		1.52732	0.12622		1.78241	0.50814
									1.85706	6.77318					1.82855	5.16892					1.85445	5.34082								1.84051	0.25777		1.70622	0.16787		1.83844	1.50369		1.55876	0.23561		1.83972	2.01241		1.52636	0.12108		1.78344	0.51578
									1.8584	6.80667					1.82941	5.19437					1.85546	5.36495								1.83955	0.25615		1.70543	0.16697		1.83769	1.49029		1.55759	0.23138		1.8387	1.99246		1.52537	0.11602		1.78445	0.52343
									1.85895	6.83978					1.83061	5.21976					1.8565	5.3889								1.83838	0.2545		1.70437	0.16606		1.83669	1.47696		1.55661	0.22719		1.83758	1.9741		1.52441	0.11103		1.7854	0.53143
									1.86014	6.87273					1.83179	5.24496					1.85747	5.4131								1.83719	0.2529		1.70317	0.16513		1.83545	1.46382		1.55542	0.22287		1.83667	1.95143		1.52347	0.10583		1.78638	0.53928
									1.86113	6.90819					1.83234	5.27004					1.85837	5.437								1.83623	0.25125		1.70253	0.16428		1.83424	1.45087		1.55434	0.21862		1.83558	1.93178		1.52227	0.10082		1.7874	0.54715
									1.86234	6.9401					1.83334	5.29581					1.85966	5.4611								1.83535	0.24962		1.70127	0.16338		1.83329	1.43752		1.55372	0.21438		1.83471	1.91417		1.52134	0.09908		1.78838	0.55529
									1.86295	6.97296					1.83453	5.32083					1.86051	5.48488								1.83421	0.24802		1.70033	0.16244		1.83234	1.42472		1.55227	0.21015		1.83366	1.89173		1.52008	0.08858		1.7895	0.56337
									1.86408	7.00626					1.83574	5.34612					1.86167	5.50922								1.83323	0.24634		1.69928	0.16157		1.83162	1.41164		1.55156	0.20588		1.83238	1.8747		1.51905	0.08337		1.79034	0.57148
									1.86485	7.03983					1.83625	5.37173					1.86233	5.53335								1.83231	0.24474		1.69822	0.16059		1.8305	1.39882		1.55031	0.20162		1.83136	1.85227		1.51803	0.07819		1.79131	0.57996
									1.86615	7.07273					1.83737	5.39718					1.8634	5.55774								1.83134	0.24313		1.69719	0.15971		1.82932	1.3859		1.54947	0.19749		1.83086	1.83856		1.51696	0.07292		1.79241	0.58822
									1.86675	7.10591					1.83837	5.42275					1.86435	5.58223								1.83032	0.24157		1.69619	0.15879		1.82845	1.37303		1.54842	0.19323		1.82922	1.8173		1.51625	0.06776		1.79338	0.59666
									1.86767	7.13991					1.83923	5.44812					1.86538	5.6067								1.82966	0.24003		1.69529	0.15793		1.82781	1.36021		1.54741	0.18906		1.82873	1.80108		1.51485	0.06264		1.79445	0.60521
									1.86924	7.17573					1.84029	5.47307					1.86646	5.63094								1.82832	0.23831		1.69444	0.15699		1.82689	1.3473		1.5462	0.1848		1.82786	1.78153		1.51425	0.05728		1.79543	0.61374
									1.87046	7.20926					1.8415	5.49842					1.86743	5.65533								1.8277	0.23671		1.69274	0.15609		1.82582	1.33444		1.54567	0.18046		1.82629	1.7592		1.51287	0.05206		1.79637	0.62242
									1.87076	7.24321					1.84209	5.52382					1.86836	5.67975								1.82666	0.23509		1.6925	0.15518		1.82462	1.32191		1.54449	0.17626		1.82546	1.744		1.51192	0.04672		1.79737	0.63106
									1.87157	7.27767					1.84334	5.54937					1.86948	5.70433								1.82552	0.23342		1.69128	0.15428		1.82382	1.30902		1.54342	0.17205		1.82467	1.72099		1.51086	0.04152		1.79835	0.6398
									1.87254	7.3111					1.84459	5.5748					1.87054	5.72867								1.82452	0.23185		1.69042	0.15337		1.82269	1.29658		1.54233	0.16785		1.82358	1.70974		1.51006	0.036		1.79931	0.64871
									1.87404	7.34482					1.84538	5.60063					1.87165	5.75339								1.82353	0.23022		1.68923	0.15254		1.82175	1.28373		1.54088	0.16363		1.82243	1.68819		1.50875	0.03067		1.80029	0.65756
									1.87503	7.37911					1.84528	5.59989					1.87252	5.77772								1.8226	0.22855		1.68857	0.15163		1.8208	1.27133		1.5406	0.15947		1.8218	1.67401		1.50823	0.02528		1.8014	0.66665
									1.87549	7.41291					1.84632	5.62383					1.87351	5.8022								1.82158	0.22698		1.68716	0.15076		1.81936	1.25924		1.53962	0.15532		1.82059	1.65536		1.50673	0.0198		1.80241	0.67574
									1.87623	7.44728					1.84535	5.58764					1.8746	5.82662								1.8206	0.22532		1.68629	0.14982		1.81865	1.24759		1.53845	0.15104		1.82002	1.63839		1.50627	0.01425		1.80335	0.68481
									1.87821	7.48088											1.87571	5.8514								1.81964	0.22372		1.68548	0.14893		1.8176	1.23499		1.53736	0.14685		1.81855	1.61469		1.50468	0.00877		1.80444	0.69419
									1.8788	7.51458											1.87659	5.87579								1.81818	0.22213		1.68435	0.14806		1.81662	1.22251		1.53646	0.14255		1.81778	1.59845		1.50425	0.00321		1.80541	0.70345
									1.8797	7.54851											1.87749	5.90044								1.81754	0.22058		1.68338	0.14714		1.81569	1.20957		1.53573	0.13833		1.81676	1.57734		1.5027	-0.00231		1.80641	0.71277
									1.8808	7.58239											1.87848	5.92541								1.81638	0.21899		1.68233	0.14625		1.81462	1.19708		1.53452	0.13412		1.81551	1.56321		1.50206	-0.00805		1.80739	0.72222
									1.88201	7.61587											1.8792	5.95004								1.81546	0.21734		1.68143	0.14535		1.81352	1.1848		1.53361	0.12983		1.81461	1.54153		1.50069	-0.01367		1.8084	0.7317
									1.88272	7.64981											1.8806	5.97457								1.81446	0.21574		1.68028	0.14451		1.8127	1.17236		1.53224	0.12551		1.81377	1.52829		1.49981	-0.01927		1.80941	0.74129
									1.88372	7.68317											1.8814	5.99935								1.81362	0.21417		1.67926	0.14357		1.81172	1.16016		1.5316	0.12131		1.81285	1.51486		1.49875	-0.02517		1.81038	0.75096
									1.88498	7.71706											1.8826	6.02405								1.81236	0.21251		1.67844	0.14269		1.81071	1.14815		1.53075	0.11705		1.81152	1.49198		1.49804	-0.03097		1.81138	0.76072
									1.88579	7.75132											1.88346	6.04862								1.81139	0.2109		1.67763	0.14185		1.80985	1.13582		1.52934	0.11269		1.81064	1.47377		1.49697	-0.03668		1.81246	0.77053
									1.88718	7.78591											1.88444	6.07349								1.8103	0.20931		1.67656	0.14104		1.80865	1.12392		1.52888	0.10839		1.80963	1.45836		1.49562	-0.04226		1.81334	0.78027
									1.88773	7.82071											1.88558	6.09815								1.80933	0.20764		1.67518	0.14014		1.80753	1.11186		1.52705	0.1009		1.8087	1.43979		1.49501	-0.04805		1.81448	0.79027
									1.88896	7.85386											1.88646	6.12332								1.80849	0.20608		1.67451	0.13926		1.8065	1.09967		1.52571	0.09812		1.80759	1.42483		1.49389	-0.05388		1.81544	0.8001
									1.89002	7.88858																				1.80752	0.20451		1.67332	0.13834		1.80577	1.08786		1.52505	0.09374		1.80667	1.41008		1.49273	-0.05987		1.81635	0.81016
									1.89075	7.92223																				1.80668	0.20286		1.67228	0.13755		1.80475	1.07616		1.52404	0.08932		1.80548	1.39216		1.492	-0.06585		1.81739	0.82038
									1.89196	7.9561																				1.80525	0.20133		1.67123	0.1366		1.80385	1.06407		1.52289	0.08491		1.80443	1.3743		1.49114	-0.07225		1.81838	0.83046
									1.89236	7.99011																				1.80468	0.1998		1.67037	0.13575		1.80248	1.05215		1.52291	0.08056		1.80367	1.35787		1.4898	-0.07842		1.81939	0.84064
									1.89428	8.02443																				1.80342	0.19819		1.66969	0.13493		1.802	1.04035		1.52137	0.07612		1.80271	1.34146		1.48869	-0.08481		1.82042	0.85102
									1.89468	8.05839																				1.80243	0.1966		1.66811	0.13398		1.80051	1.02879		1.51975	0.07166		1.80166	1.32775		1.48806	-0.08975		1.82138	0.86127
									1.89563	8.09281																				1.80151	0.19497		1.66725	0.13314		1.79971	1.01713		1.51868	0.06723		1.80075	1.30959		1.48706	-0.09647		1.82247	0.87174
									1.89665	8.1271																				1.80048	0.19344		1.6667	0.1323		1.79853	1.0055		1.51824	0.06277		1.79979	1.2954		1.48584	-0.10327		1.82348	0.8822
									1.89802	8.16124																				1.79955	0.19184		1.66522	0.13141		1.79775	0.99384		1.51766	0.05823		1.7987	1.27596		1.48509	-0.11007		1.82443	0.89261
									1.89835	8.19495																				1.79844	0.19023		1.66409	0.13063		1.79637	0.98609		1.51609	0.05367		1.79776	1.25986		1.48398	-0.1167		1.82551	0.90325
									1.89988	8.22929																				1.79745	0.18869		1.66323	0.12981		1.79518	0.97286		1.51515	0.04915		1.79693	1.24252		1.48284	-0.12355		1.82643	0.91385
									1.90074	8.264																				1.79678	0.18708		1.66222	0.12892		1.79433	0.9615		1.51382	0.04459		1.79588	1.22837		1.48254	-0.13055		1.82742	0.92452
									1.90179	8.29914																				1.79517	0.18554		1.66117	0.12808		1.79319	0.9502		1.51321	0.03999		1.79467	1.21251		1.48068	-0.13744		1.82855	0.93528
									1.90299	8.33427																				1.79444	0.18397		1.66011	0.12713		1.79213	0.93892		1.51183	0.03541		1.79388	1.19704		1.47993	-0.1445		1.82938	0.94613
									1.90372	8.36957																				1.79337	0.1824		1.65941	0.12631		1.79113	0.92768		1.51086	0.03081		1.79279	1.18421		1.47911	-0.1515		1.83044	0.95708
									1.90473	8.39835																				1.79269	0.18086		1.65845	0.12546		1.79007	0.91644		1.50996	0.02616		1.79177	1.16421		1.47789	-0.15875		1.83135	0.96794
									1.90491	8.43763																				1.79173	0.17938		1.65716	0.12456		1.78949	0.90533		1.50904	0.02155		1.79058	1.15205		1.47699	-0.16578		1.8325	0.97894
									1.90461	8.37997																				1.79061	0.17779		1.65623	0.12376		1.78832	0.89419		1.50787	0.0168		1.78978	1.13245		1.47579	-0.17272		1.83334	0.99005
																														1.78936	0.17628		1.65498	0.12289		1.78733	0.88312		1.50682	0.01201		1.78853	1.1216		1.4747	-0.17619		1.83438	1.00114
																														1.78838	0.17472		1.6542	0.12207		1.78622	0.87207		1.50626	0.00734		1.78775	1.10407		1.47331	-0.1903		1.83545	1.01221
																														1.78742	0.17314		1.65301	0.12122		1.78572	0.8611		1.50466	0.00249		1.78679	1.08937		1.47246	-0.19807		1.83629	1.02364
																														1.78641	0.17164		1.65235	0.12034		1.78424	0.8502		1.50411	-0.00227		1.78589	1.07438		1.47175	-0.20584		1.83742	1.03485
																														1.78541	0.17003		1.65136	0.11959		1.78337	0.83934		1.50275	-0.00702		1.78484	1.06161		1.47067	-0.21373		1.83848	1.04608
																														1.78449	0.16854		1.6504	0.11875		1.78254	0.82848		1.50243	-0.0119		1.78361	1.04671		1.46952	-0.22149		1.83936	1.05755
																														1.78375	0.16699		1.64968	0.11787		1.7811	0.81778		1.50086	-0.01679		1.78251	1.03045		1.46874	-0.22955		1.84037	1.06886
																														1.78245	0.16545		1.6483	0.11703		1.78029	0.80708		1.49983	-0.02163		1.78182	1.01706		1.46752	-0.2376		1.84134	1.08039
																														1.78105	0.16396		1.64746	0.11613		1.77908	0.79645		1.49869	-0.02667		1.78055	1.00561		1.46689	-0.24569		1.84232	1.09198
																														1.78033	0.16239		1.6459	0.11535		1.77839	0.78587		1.49771	-0.03163		1.77944	0.98699		1.46555	-0.25393		1.84348	1.10354
																														1.7795	0.16097		1.64496	0.11449		1.77704	0.77526		1.49699	-0.0366		1.77822	0.97413		1.4648	-0.26225		1.84445	1.11515
																														1.77854	0.15956		1.6444	0.11367		1.77651	0.76486		1.49582	-0.04163		1.77735	0.95962		1.46342	-0.27066		1.8453	1.12682
																														1.77749	0.158		1.64346	0.11282		1.7754	0.75446		1.49499	-0.04665		1.77641	0.94628		1.46285	-0.27909		1.84641	1.13852
																														1.77648	0.15654		1.64218	0.11196		1.77458	0.74398		1.4939	-0.05185		1.77531	0.93183		1.46197	-0.2876		1.84743	1.1502
																														1.77537	0.15504		1.64113	0.11112		1.77354	0.73368		1.49272	-0.05694		1.77423	0.91638		1.46047	-0.29607		1.84839	1.16198
																														1.77442	0.15353		1.64053	0.1103		1.77254	0.72338		1.49203	-0.06207		1.7736	0.90609		1.45982	-0.30489		1.84926	1.17387
																														1.7734	0.15207		1.63928	0.10948		1.77139	0.71328		1.49139	-0.06729		1.77251	0.89057		1.45873	-0.31353		1.85043	1.1857
																														1.77241	0.15057		1.63825	0.1087		1.7703	0.70308		1.48988	-0.07256		1.77138	0.87698		1.4577	-0.32237		1.85144	1.19767
																														1.77152	0.14911		1.63732	0.1079		1.76905	0.6929		1.48927	-0.07784		1.77045	0.86261		1.45629	-0.33098		1.85232	1.20977
																														1.77041	0.14768		1.63623	0.10702		1.76837	0.68298		1.48795	-0.08237		1.76935	0.84793		1.45573	-0.34006		1.85337	1.22175
																														1.76958	0.14619		1.63484	0.1062		1.7673	0.67305		1.4868	-0.08761		1.76838	0.83605		1.45428	-0.34874		1.85442	1.23363
																														1.76807	0.14474		1.63421	0.10539		1.76647	0.66302		1.48598	-0.09311		1.76722	0.82176		1.45391	-0.35759		1.8553	1.24588
																														1.76736	0.14326		1.63347	0.10454		1.76582	0.65319		1.48518	-0.09865		1.76625	0.80909		1.45253	-0.36648		1.85639	1.25802
																														1.76612	0.14187		1.63213	0.10373		1.76429	0.64342		1.48393	-0.10411		1.76515	0.79455		1.45181	-0.37516		1.85743	1.27018
																														1.7656	0.14049		1.6313	0.10284		1.76309	0.63366		1.48306	-0.10962		1.76459	0.7826		1.45043	-0.38393		1.8584	1.28239
																														1.76444	0.13898		1.63021	0.10201		1.76212	0.62404		1.48203	-0.11518		1.76334	0.77044		1.44954	-0.39277		1.85933	1.29473
																														1.76353	0.13755		1.62931	0.10123		1.76123	0.61443		1.4812	-0.12084		1.76233	0.7573		1.44841	-0.40141		1.86048	1.30698
																														1.76213	0.13616		1.62817	0.10037		1.76047	0.60487		1.48006	-0.12645		1.76142	0.74504		1.44764	-0.41024		1.86135	1.31946
																														1.76155	0.13466		1.62733	0.09956		1.75943	0.59543		1.47933	-0.13214		1.76021	0.73091		1.44673	-0.41885		1.86242	1.33186
																														1.75999	0.13329		1.6263	0.09876		1.7584	0.58602		1.47808	-0.13792		1.75935	0.71885		1.44537	-0.42722		1.86331	1.34429
																														1.75928	0.1318		1.62545	0.098		1.75726	0.57664		1.47722	-0.14364		1.75811	0.7064		1.44479	-0.43567		1.86434	1.35666
																														1.75833	0.1304		1.6244	0.09718		1.75627	0.56742		1.47601	-0.14944		1.75757	0.69348		1.44348	-0.44484		1.86533	1.36919
																														1.75754	0.12902		1.62298	0.09622		1.75546	0.55817		1.47503	-0.15531		1.75615	0.68277		1.44267	-0.45302		1.86642	1.3818
																														1.75627	0.12756		1.62205	0.0951		1.75452	0.54908		1.47391	-0.1611		1.75528	0.67025		1.44174	-0.45952		1.86735	1.39429
																														1.75566	0.12623		1.62112	0.09428		1.75329	0.53998		1.47325	-0.16701		1.75417	0.6573		1.4404	-0.46652		1.86834	1.40696
																														1.7546	0.12478		1.62001	0.09345		1.75206	0.53105		1.47229	-0.17305		1.75333	0.64523		1.4399	-0.47356		1.8693	1.41963
																														1.75343	0.12348		1.61915	0.09262		1.75151	0.52208		1.47131	-0.17899		1.75247	0.63428		1.43878	-0.48048		1.87032	1.43231
																														1.75255	0.12219		1.61774	0.09182		1.75044	0.5132		1.47036	-0.18726		1.75133	0.62128		1.43747	-0.48677		1.87132	1.44503
																														1.75179	0.12072		1.61698	0.09098		1.7493	0.50442		1.46891	-0.19344		1.75049	0.61031		1.43672	-0.49302		1.87232	1.45767
																														1.75047	0.11936		1.61608	0.09016		1.74815	0.4957		1.46768	-0.1996		1.74961	0.59852		1.43588	-0.49861		1.87339	1.47042
																														1.74936	0.11798		1.61483	0.08936		1.74759	0.48704		1.46694	-0.20588		1.74821	0.58735		1.43459	-0.5038		1.87431	1.4832
																														1.74824	0.11658		1.61403	0.08851		1.74621	0.4785		1.46589	-0.21205		1.74724	0.5755		1.43374	-0.50845		1.87542	1.49604
																														1.74728	0.11528		1.61316	0.08774		1.74567	0.47019		1.4649	-0.2183		1.74619	0.5648		1.4328	-0.51322		1.87635	1.50891
																														1.74643	0.11391		1.61212	0.08696		1.74424	0.46209		1.46398	-0.22451		1.74557	0.5525		1.4319	-0.5169		1.87733	1.52177
																														1.7455	0.11259		1.61111	0.08612		1.74311	0.45376		1.46278	-0.23092		1.74414	0.54225		1.43105	-0.51884		1.87836	1.53482
																														1.74457	0.11124		1.61	0.0853		1.74234	0.44533		1.46164	-0.23737		1.74348	0.53098		1.42942	-0.52103		1.87938	1.54766
																														1.74358	0.10991		1.60914	0.08446		1.74137	0.43709		1.46052	-0.24371		1.74252	0.52001		1.4286	-0.52243		1.88029	1.56053
																														1.74255	0.10857		1.60776	0.08363		1.74047	0.42891		1.45977	-0.25007		1.74142	0.51013		1.4275	-0.52298		1.88131	1.57368
																														1.74134	0.10729		1.60692	0.08281		1.73902	0.42089		1.45914	-0.2566		1.74023	0.49852		1.42675	-0.5229		1.88241	1.58671
																														1.74057	0.1061		1.60585	0.08194		1.73868	0.41295		1.45774	-0.26305		1.73931	0.48857		1.42538	-0.52294		1.88339	1.59969
																														1.73959	0.10479		1.60495	0.08114		1.73713	0.40496		1.45701	-0.26943		1.73839	0.47867		1.42468	-0.52156		1.88439	1.61289
																														1.7387	0.10348		1.60374	0.08031		1.73619	0.39719		1.45569	-0.27608		1.73742	0.46802		1.42362	-0.51851		1.88526	1.62589
																														1.73729	0.10214		1.603	0.07947		1.73527	0.38956		1.4549	-0.28259		1.73643	0.45762		1.42249	-0.51463		1.88628	1.63892
																														1.73673	0.10085		1.60192	0.07867		1.7341	0.38195		1.4541	-0.28922		1.73513	0.44902		1.42155	-0.50978		1.8873	1.65224
																														1.73562	0.09956		1.60106	0.07782		1.73344	0.37431		1.4527	-0.2958		1.73438	0.4382		1.42052	-0.50421		1.88832	1.66529
																														1.73457	0.09828		1.6	0.07705		1.73229	0.36696		1.4516	-0.30233		1.73323	0.42869		1.41983	-0.49752		1.88928	1.67849
																														1.73325	0.09702		1.59923	0.07628		1.7311	0.35959		1.45076	-0.30879		1.73216	0.42		1.41843	-0.4901		1.89046	1.69178
																														1.73252	0.09576		1.59779	0.0754		1.73052	0.35233		1.44955	-0.3153		1.7312	0.40879		1.41764	-0.4817		1.89129	1.70495
																														1.73143	0.09417		1.59705	0.07459		1.72936	0.34508		1.44867	-0.32182		1.73026	0.40055		1.41664	-0.47193		1.89238	1.71833
																														1.72973	0.09278		1.59605	0.07375		1.72847	0.33798		1.44793	-0.3283		1.72939	0.39076		1.41567	-0.46237		1.89345	1.73157
																														1.72922	0.09151		1.59512	0.07289		1.72723	0.33091		1.44634	-0.33465		1.72839	0.38187		1.41451	-0.45234		1.89432	1.74496
																														1.72801	0.09037		1.59415	0.07208		1.72639	0.32397		1.44545	-0.34108		1.72727	0.3732		1.41396	-0.44179		1.89537	1.7582
																														1.72737	0.08921		1.59319	0.07123		1.72524	0.31713		1.44504	-0.34746		1.72646	0.36437		1.41302	-0.43093		1.8963	1.77152
																														1.72635	0.08796		1.5917	0.07039		1.72453	0.31029		1.44377	-0.35368		1.72541	0.35597		1.41125	-0.41978		1.8974	1.78503
																														1.7252	0.08677		1.59127	0.06957		1.72343	0.30369		1.44333	-0.35995		1.72421	0.3481		1.41105	-0.40841		1.89842	1.79833
																														1.72412	0.08556		1.59023	0.0687		1.72265	0.2971		1.44168	-0.36612		1.72325	0.33882		1.40949	-0.39695		1.89943	1.81165
																														1.72324	0.08437		1.58885	0.06788		1.72093	0.29052		1.44082	-0.3722		1.72237	0.33103		1.40857	-0.38563		1.9003	1.82524
																														1.72234	0.08322		1.58765	0.06704		1.72046	0.2841		1.43979	-0.37821		1.72168	0.32192		1.4081	-0.37473		1.9013	1.83863
																														1.72112	0.08202		1.587	0.06626		1.71961	0.27781		1.43889	-0.38392		1.72024	0.31418		1.40652	-0.36328		1.90244	1.85211
																														1.72035	0.08087		1.58575	0.06545		1.71882	0.27155		1.43799	-0.3897		1.71922	0.30664		1.40576	-0.35239		1.90329	1.86555
																														1.7191	0.07971		1.58525	0.06456		1.71714	0.26543		1.43685	-0.39528		1.71856	0.29833		1.40398	-0.34196		1.90446	1.87914
																														1.71827	0.07854		1.58425	0.06372		1.71606	0.25938		1.43567	-0.40066		1.71715	0.2914		1.4035	-0.3319		1.90538	1.89247
																														1.71711	0.07742		1.58309	0.06288		1.71507	0.25338		1.43464	-0.40592		1.71634	0.28404		1.40265	-0.32213		1.90641	1.90607
																														1.71602	0.07628		1.58219	0.062		1.71436	0.24756		1.43354	-0.41101		1.71549	0.2764		1.4018	-0.3129		1.90728	1.91976
																														1.71506	0.07526		1.58104	0.06116		1.71343	0.2417		1.43273	-0.41596		1.71445	0.26846		1.40034	-0.30413		1.90836	1.93323
																														1.71386	0.07417		1.58008	0.0603		1.71232	0.23601		1.43222	-0.42059		1.71332	0.26153		1.39978	-0.29567		1.90944	1.94682
																														1.71289	0.07301		1.57903	0.05943		1.71111	0.23039		1.43111	-0.42511		1.71221	0.25525		1.39881	-0.28769		1.91038	1.96037
																														1.71199	0.07191		1.578	0.05861		1.71026	0.22488		1.42983	-0.42937		1.71124	0.24789		1.39776	-0.28005		1.91132	1.97403
																														1.711	0.07083		1.57698	0.05772		1.70921	0.21951		1.42903	-0.43329		1.71048	0.24146		1.39697	-0.2729		1.91236	1.98752
																														1.71022	0.06971		1.57593	0.05687		1.70868	0.21413		1.42781	-0.43702		1.70945	0.23554		1.39578	-0.26609		1.91342	2.00134
																														1.70916	0.06865		1.57473	0.05603		1.70731	0.20889		1.42682	-0.44044		1.7086	0.22846		1.39527	-0.2597		1.91439	2.015
																														1.7079	0.06755		1.57369	0.05525		1.70638	0.20386		1.42581	-0.44338		1.70749	0.22221		1.39377	-0.25359		1.91537	2.02849
																														1.70722	0.06648		1.57318	0.05439		1.70535	0.1987		1.42503	-0.44622		1.70616	0.21616		1.39261	-0.24781		1.91637	2.0423
																														1.70613	0.06545		1.57168	0.05351		1.70447	0.19376		1.42376	-0.44868		1.70514	0.20996		1.39167	-0.24239		1.91732	2.05679
																														1.70514	0.06438		1.57134	0.05263		1.7032	0.18884		1.42237	-0.45054		1.70407	0.20396		1.39078	-0.23721		1.91853	2.07133
																														1.70402	0.06335		1.5697	0.05179		1.70231	0.18402		1.42237	-0.45217		1.70331	0.19843		1.38953	-0.23235		1.91964	2.0855
																														1.7031	0.06234		1.56939	0.0509		1.70157	0.17933		1.42126	-0.45327		1.70245	0.1928		1.3886	-0.22779		1.92057	2.09915
																														1.70225	0.06143		1.5678	0.05005		1.70035	0.17466		1.41924	-0.45398		1.70135	0.18695		1.38725	-0.22338		1.92159	2.11268
[truncated: 3,369 more rows]

## Sheet: Electrolysis
pH 13 (0.1 M KOH)			pH 13 (w/ 0.75 M borate)			pH 13 (0.1 M KOH)			pH 12 (0.75 M borate buffer w/ K2SO4)			pH 12 (0.75 M borate buffer w/ K2SO4)			pH 12 (0.75 M borate buffer w/ K2SO4)			pH 11 (0.75 M borate buffer w/ K2SO4)			pH 11 (0.75 M borate buffer w/ K2SO4)			pH 11 (0.75 M borate buffer w/ K2SO4)			pH 10 (0.75 M borate buffer w/ K2SO4)			pH 10 (0.75 M borate buffer w/ K2SO4)			pH 10 (0.75 M borate buffer w/ K2SO4)			pH 10 (0.75 M borate buffer w/ K2SO4)			pH 9 (0.75 M borate buffer w/ K2SO4)			pH 9 (0.75 M borate buffer w/ K2SO4)			pH 9 (0.75 M borate buffer w/ K2SO4)			pH 8 (0.75 M borate buffer w/ K2SO4)
[truncated: 24,628 more rows]

[truncated: 1 more sheets: Figure Data Guide]
